# Supplementary material for: Dissection of canopy layer-specific genetic control of leaf angle in Sorghum bicolor by RNA sequencing
Source: BMC Genomics. 2022 Feb 3;23:95. doi: 10.1186/s12864-021-08251-4 (PMC8812014; doi:10.1186/s12864-021-08251-4)
Supplement: Supplementary file 12 — Additional file 12: Supplementary Table S6. Rice, maize, and Arabidopsis homologs for the 284 DE candidate genes co-localizing with leaf angle QTL. Note: A separate excel file with these Tables is provided. [file 12864_2021_8251_MOESM12_ESM.xlsx]

## Sheet: gProfiler_Ricehomologs_Japonica
Rice (Oryza sativa) homologs for the 284 DE candidate genes co-localizing with previously known leaf angle QTL
Gene ID	Homolog_name	Homolog_ensg	Description
SORBI_3001G156500	Os03g0642300	Os03g0642300	Protein kinase-like domain containing protein
SORBI_3001G157200	OsCAT3	Os03g0641200	Similar to cationic amino acid transporter 4
SORBI_3001G157200	OsCAT10	Os12g0613100	Similar to Amino acid permease family protein
SORBI_3001G158000	Os05g0250500	Os05g0250500	Similar to selT/selW/selH selenoprotein domain containing protein
SORBI_3001G158000	Os11g0704000	Os11g0704000	SelT/selW/selH selenoprotein family protein
SORBI_3001G158900	N/A	N/A	N/A
SORBI_3001G160200	Os03g0635800	Os03g0635800	Protein of unknown function DUF828, plant family protein
SORBI_3001G161500	OsIAA12	Os03g0633800	Similar to IAA6 (Fragment)
SORBI_3001G166401	Os03g0618300	Os03g0618300	Isopenicillin N synthase family protein
SORBI_3001G167900	Os03g0611200	Os03g0611200	Aldo/keto reductase family protein
SORBI_3001G170301	Os03g0607200	Os03g0607200	Gibberellin regulated protein family protein
SORBI_3001G172400	brd1	Os03g0602300	Cytochrome P450 85A1 (EC 1.14.-.-) (C6-oxidase
SORBI_3001G177000	LHCB	Os03g0592500	Similar to Photosystem II type II chlorophyll a/b binding protein (Fragment)
SORBI_3001G178250	N/A	N/A	N/A
SORBI_3001G179100	Os03g0586500	Os03g0586500	Similar to chloroplast post-illumination chlorophyll fluorescence increase protein
SORBI_3001G180200	Os03g0583800	Os03g0583800	Mpv17/PMP22 family protein
SORBI_3001G180200	Os09g0315000	Os09g0315000	Similar to mpv17 / PMP22 family protein
SORBI_3001G237700	Os10g0439600	Os10g0439600	Similar to RNA-binding region containing protein 2 (Coactivator of activating protein-1 and estrogen receptors) (Coactivator of AP-1 and ERs) (Transcription coactivator CAPER). Splice isoform 3
SORBI_3001G241200	Os10g0430900	Os10g0430900	Tyrosine protein kinase domain containing protein
SORBI_3001G247300	ACA8	Os10g0418100	Calcium-transporting ATPase, Salinity stress toleranc
SORBI_3001G250300	Os10g0413500	Os10g0413500	2OG-Fe(II) oxygenase domain containing protein
SORBI_3001G251400	N/A	N/A	N/A
SORBI_3001G254400	Ord	Os10g0403700	Similar to oxidoreductase
SORBI_3001G258200	N/A	N/A	N/A
SORBI_3001G258300	OsGELP105	Os10g0393800	Lipase, GDSL domain containing protein
SORBI_3001G261545	qUVR-10	Os10g0167600	Splicing varian
SORBI_3001G261549	OsEXTL	Os10g0371000	Similar to Pollen proteins Ole e I family protein, expressed
SORBI_3001G263100	Os10g0203000	Os10g0203000	Endonuclease/exonuclease/phosphatase domain containing protein
SORBI_3001G267800	Os10g0146200	Os10g0146200	Similar to Thaumatin-like protein
SORBI_3001G274600	Os10g0113375	Os10g0113375	Aldo/keto reductase domain containing protein
SORBI_3001G274600	Os10g0113900	Os10g0113900	Similar to NAD(P)H-dependent oxidoreductase
SORBI_3001G274600	Os10g0114300	Os10g0114300	Similar to NADPH-dependent codeinone reductase (EC 1.1.1.247)
SORBI_3001G274700	N/A	N/A	N/A
SORBI_3001G317600	N/A	N/A	N/A
SORBI_3001G318900	OsGSTU12	Os10g0527800	Similar to Tau class GST protein 3
SORBI_3001G318900	OsGSTU24	Os10g0528100	Similar to Glutathione S-transferase GST 42 (EC 2.5.1.18) (Fragment)
SORBI_3001G319100	N/A	N/A	N/A
SORBI_3001G319500	N/A	N/A	N/A
SORBI_3001G320000	OsSub61	Os10g0524600	Peptidase S8, subtilisin-related domain containing protein
SORBI_3001G323701	OsC3H54	Os08g0126700	Nucleotide-binding, alpha-beta plait domain containing protein
SORBI_3001G324700	Os03g0210100	Os03g0210100	Hypothetical conserved gene
SORBI_3001G324800	Os03g0429000	Os03g0429000	Proteinase inhibitor I25, cystatin domain containing protein
SORBI_3001G324800	Os09g0255200	Os09g0255200	Putative cysteine proteinase inhibitor 11
SORBI_3001G326200	Os03g0432000	Os03g0432000	Hypothetical conserved gene
SORBI_3001G344600	OsLEA11	Os03g0400700	Similar to retrotransposon protein
SORBI_3001G349300	Os07g0561800	Os07g0561800	Similar to carbohydrate transporter/ sugar porter
SORBI_3001G349300	Os07g0562400	Os07g0562400	Major facilitator superfamily protein
SORBI_3001G351100	OsMC2	Os03g0389501	Similar to LOL3
SORBI_3001G351200	OsMC8	Os03g0389100	Peptidase C14, caspase catalytic domain containing protein
SORBI_3001G351800	Os06g0708700	Os06g0708700	Similar to Nodulin-like protein
SORBI_3001G353300	OsTPP9	Os03g0386500	Similar to Trehalose-6-phosphate phosphatase
SORBI_3001G353400	SRWD5	Os03g0386000	Similar to Salt-responsive WD40 protein 5
SORBI_3001G359200	N/A	N/A	N/A
SORBI_3001G359300	CYP72A1	Os03g0371300	Similar to Cytochrome P450 CYP709E4
SORBI_3001G359300	CYP72A1	Os03g0371350	Similar to Cytochrome P450 family protein, expressed
SORBI_3001G359300	Os03g0371400	Os03g0371400	Cytochrome P450 family protein
SORBI_3001G359400	Os03g0370900	Os03g0370900	Similar to Cytochrome P450
SORBI_3001G359700	Os03g0370400	Os03g0370400	Protein of unknown function DUF679 family protein
SORBI_3001G363700	N/A	N/A	N/A
SORBI_3001G368600	N/A	N/A	N/A
SORBI_3001G368900	Os03g0355700	Os03g0355700	Hypothetical conserved gene
SORBI_3001G368900	Os05g0100008	Os05g0100008	Hypothetical conserved gene
SORBI_3001G369401	N/A	N/A	N/A
SORBI_3001G369600	Os02g0503900	Os02g0503900	Cytochrome P450 family protein
SORBI_3001G369701	N/A	N/A	N/A
SORBI_3001G375800	Os03g0343800	Os03g0343800	Conserved hypothetical protein
SORBI_3001G378100	Os03g0340900	Os03g0340900	Similar to RSH1
SORBI_3001G378300	SUS4	Os03g0340500	Similar to Sucrose synthase (EC 2.4.1.13)
SORBI_3001G379000	Os03g0338000	Os03g0338000	Similar to alanine--glyoxylate aminotransferase 2
SORBI_3001G379900	OsHAK8	Os03g0337500	Similar to Potassium transporter
SORBI_3001G381500	Os03g0334800	Os03g0334800	Transmembrane receptor, eukaryota domain containing protein
SORBI_3001G382400	DRUS2	Os01g0769700	Receptor-like kinase, Control of reproductive growth and development, Repression of cell deat
SORBI_3001G382400	DRUS1	Os03g0333200	Receptor-like kinase, Control of reproductive growth and development, Repression of cell deat
SORBI_3001G383300	ABCB23	Os06g0128300	Mitochondrial half ABC (ATP-binding cassette) transporter, Iron homeostasis, Meristem maintenanc
SORBI_3001G385900	Os03g0327600	Os03g0327600	Ricin B-related lectin domain containing protein
SORBI_3001G388800	Os03g0321900	Os03g0321900	Similar to tRNA-specific adenosine deaminase
SORBI_3001G389300	OsFbox137	Os03g0321300	Cyclin-like F-box domain containing protein
SORBI_3001G389400	Os03g0321000	Os03g0321000	Similar to Steroid membrane binding protein-like
SORBI_3001G491900	Os03g0168200	Os03g0168200	Similar to F16A14.21
SORBI_3001G492000	OsLEA16	Os03g0168100	Late embryogenesis abundant protein repeat containing protein
SORBI_3002G228000	N/A	N/A	N/A
SORBI_3002G228400	Os09g0462100	Os09g0462100	Alpha/beta hydrolase fold-3 domain containing protein
SORBI_3002G351200	Os07g0575800	Os07g0575800	Similar to hydrolase, alpha/beta fold family protein
SORBI_3002G352100	Os07g0577600	Os07g0577600	Similar to Type II chlorophyll a/b binding protein from photosystem I precursor
SORBI_3002G353200	BZR1	Os07g0580500	Transcription factor, Brassinosteroid (BR)-regulated growth response, Feedback inhibition of BR biosynthesi
SORBI_3002G353900	Os07g0582400	Os07g0582400	Similar to Proton myo-inositol cotransporter
SORBI_3002G352800	Os07g0578200	Os07g0578200	Major facilitator superfamily, general substrate transporter domain containing protein
SORBI_3003G035900	Os01g0190000	Os01g0190000	Similar to oxidoreductase
SORBI_3003G036000	NADP-ME	Os01g0188400	NADP-dependent malic enzyme, chloroplast precursor (EC 1.1.1.40) (NADP-ME)
SORBI_3003G036700	OsCKX1	Os01g0187600	Similar to Cytokinin dehydrogenase 1
SORBI_3003G037300	Os01g0186200	Os01g0186200	Similar to Phototropin
SORBI_3003G038000	N/A	N/A	N/A
SORBI_3003G039400	OsHsp18.0	Os01g0184100	Class II small heat shock protein, Positive regulation in both Xoo resistance and heat/salt toleranc
SORBI_3003G040300	N/A	N/A	N/A
SORBI_3003G042900	OsUGT75K1	Os01g0179600	UDP-glucuronosyl/UDP-glucosyltransferase family protein
SORBI_3003G045100	Os01g0178200	Os01g0178200	Similar to integral membrane family protein
SORBI_3003G045300	OsABCI8	Os05g0400600	Cobalt transport protein family protein
SORBI_3003G047900	BOR2	Os01g0175600	Boron (B) transporte
SORBI_3003G047900	BOR2	Os01g0175700	Boron (B) transporte
SORBI_3003G050000	Os01g0173000	Os01g0173000	Putative thiol-disulphide oxidoreductase DCC domain containing protein
SORBI_3003G050500	N/A	N/A	N/A
SORBI_3003G051600	N/A	N/A	N/A
SORBI_3003G052000	Os01g0170500	Os01g0170500	Protein of unknown function DUF239, plant domain containing protein
SORBI_3003G052500	PsaL	Os12g0420400	Similar to Photosystem I reaction center subunit XI, chloroplast precursor (PSI- L) (PSI subunit V)
SORBI_3003G079300	Os01g0138500	Os01g0138500	Protein of unknown function DUF789 family protein
SORBI_3003G081100	OsWAK2	Os01g0136800	Protein kinase, core domain containing protein
SORBI_3003G082300	Oshsp17.9B.	Os01g0135900	Similar to Cytosolic class I small heat shock protein 3C (Fragment)
SORBI_3003G082600	OsCML16	Os01g0135700	EF-HAND 2 domain containing protein
SORBI_3003G084200	Os01g0133100	Os01g0133100	Conserved hypothetical protein
SORBI_3003G085400	Os01g0131900	Os01g0131900	Similar to Wound-induced protease inhibitor (WIP1)
SORBI_3003G085600	OsAP2	Os01g0131600	Hypothetical conserved gene
SORBI_3003G086200	Os01g0130200	Os01g0130200	Hypothetical conserved gene
SORBI_3003G086300	OsMTP9	Os01g0130000	Cation efflux protein family protein
SORBI_3003G087100	Os01g0128300	Os01g0128300	Similar to predicted protein
SORBI_3003G092500	Os01g0121900	Os01g0121900	Seven-in-absentia protein, sina domain containing protein
SORBI_3003G095700	Os01g0118400	Os01g0118400	Similar to HGA6
SORBI_3003G095800	SUI1	Os01g0118300	Similar to Phosphatidyl serine synthase
SORBI_3003G096000	Os01g0118000	Os01g0118000	Similar to Fructose-bisphosphate aldolase (EC 4.1.2.13) (Fragment)
SORBI_3003G096100	OsUMAMIT1	Os01g0117900	Similar to nodulin-like protein
SORBI_3003G097100	OsRLCK3	Os01g0113300	Similar to ARK protein (Fragment)
SORBI_3003G099400	OsCYP26-2	Os01g0111100	Cyclophilin-like domain containing protein
SORBI_3003G102200	N/A	N/A	N/A
SORBI_3003G105000	Os01g0105900	Os01g0105900	Carbohydrate/purine kinase domain containing protein
SORBI_3003G105500	Os01g0104900	Os01g0104900	Transferase family protein
SORBI_3003G107300	LIR1	Os01g0102900	Light-regulated protein, Regulation of light-dependent attachment of LEAF-TYPE FERREDOXIN-NADP+ OXIDOREDUCTASE (LFNR) to the thylakoid membran
SORBI_3003G108000	N/A	N/A	N/A
SORBI_3003G108200	N/A	N/A	N/A
SORBI_3003G108500	N/A	N/A	N/A
SORBI_3003G108900	Os01g0970700	Os01g0970700	Peptidase M48, Ste24p family protein
SORBI_3003G114100	Os01g0252600	Os01g0252600	Similar to predicted protein
SORBI_3003G114400	Os10g0170300	Os10g0170300	Alkaline-phosphatase-like, core domain domain containing protein
SORBI_3003G114800	Os01g0253200	Os01g0253200	Similar to pectinesterase inhibitor domain containing protein
SORBI_3003G114900	Os01g0253200	Os01g0253200	Similar to pectinesterase inhibitor domain containing protein
SORBI_3003G115700	Os01g0253900	Os01g0253900	Similar to triacylglycerol lipase
SORBI_3003G121700	Os01g0264600	Os01g0264600	Conserved hypothetical protein
SORBI_3003G131300	Os01g0277700	Os01g0277700	Similar to Glycosyl hydrolases family 17 protein
SORBI_3003G131800	N/A	N/A	N/A
SORBI_3003G133700	N/A	N/A	N/A
SORBI_3003G133800	Os01g0279800	Os01g0279800	Similar to LRR protein
SORBI_3003G135400	TUB6	Os05g0413200	Beta-tubulin , Responseto gebberellin (GA) and brassinolide (BL
SORBI_3003G145800	SKC1	Os01g0307500	Na<sup>+</sup> transporter, A member of HKT (high-affinity K<sup>+</sup> transporter)-type transporters, Regulation of K<sup>+</sup>/Na<sup>+</sup> homeostasis, Salt toleranc
SORBI_3003G146300	Os01g0308600	Os01g0308600	Conserved hypothetical protein
SORBI_3003G149200	OsLEA9	Os01g0314800	Late embryogenesis abundant protein 3 family protein
SORBI_3003G149500	OsUXS2	Os01g0315800	UDP-glucuronic acid decarboxylase (EC 4.1.1.35)
SORBI_3003G150200	Os01g0317500	Os01g0317500	Similar to esterase/lipase/thioesterase family protein
SORBI_3003G150200	Os01g0317800	Os01g0317800	Alpha/beta hydrolase family protein
SORBI_3003G150200	Os01g0318000	Os01g0318000	Similar to esterase/lipase/thioesterase family protein
SORBI_3003G150400	N/A	N/A	N/A
SORBI_3003G150600	Os01g0319000	Os01g0319000	Similar to Pectin acetylesterase (Fragment)
SORBI_3003G151100	N/A	N/A	N/A
SORBI_3003G151400	N/A	N/A	N/A
SORBI_3003G152000	prx14	Os01g0327000	Similar to Class III peroxidase 14
SORBI_3003G152100	prx15	Os01g0327100	Haem peroxidase family protein
SORBI_3003G152200	prx16	Os01g0327400	Similar to Peroxidase (Fragment)
SORBI_3003G152300	Os01g0327500	Os01g0327500	Conserved hypothetical protein
SORBI_3003G155100	Os01g0337600	Os01g0337600	Similar to predicted protein
SORBI_3003G155600	OsEXO70FX7	Os01g0383100	Hypothetical conserved gene
SORBI_3003G155600	OsEXO70FX6	Os02g0575900	Exo70 exocyst complex subunit family protein
SORBI_3003G157500	N/A	N/A	N/A
SORBI_3003G157700	Os01g0343400	Os01g0343400	Conserved hypothetical protein
SORBI_3003G157700	Os01g0346600	Os01g0346600	Conserved hypothetical protein
SORBI_3003G160800	Os01g0358300	Os01g0358300	Tetratricopeptide-like helical domain containing protein
SORBI_3003G161700	Os01g0364100	Os01g0364100	Similar to OSIGBa0145M07.8 protein
SORBI_3003G161700	OsWAK7/8	Os01g0364800	Protein kinase, catalytic domain domain containing protein
SORBI_3003G162400	Os01g0362100	Os01g0362100	Esterase/lipase/thioesterase domain containing protein
SORBI_3003G164700	N/A	N/A	N/A
SORBI_3003G166200	Os01g0498200	Os01g0498200	Conserved hypothetical protein
SORBI_3003G167500	Os01g0976300	Os01g0976300	Heavy metal transport/detoxification protein domain containing protein
SORBI_3003G173950	N/A	N/A	N/A
SORBI_3003G174700	Os01g0514700	Os01g0514700	Serine/threonine protein kinase-related domain containing protein
SORBI_3003G178500	N/A	N/A	N/A
SORBI_3003G185100	OsNRT1.4	Os01g0556700	Hypothetical conserved gene
SORBI_3003G185400	N/A	N/A	N/A
SORBI_3003G187100	N/A	N/A	N/A
SORBI_3003G188400	Os01g0558200	Os01g0558200	Glutamate/phenylalanine/leucine/valine dehydrogenase domain containing protein
SORBI_3003G191000	OsDR8	Os07g0529600	Similar to Thiazole biosynthetic enzyme 1-1, chloroplast precursor
SORBI_3003G191600	Os01g0566000	Os01g0566000	Armadillo-like helical domain containing protein
SORBI_3003G191800	OsbHLH117	Os01g0566800	Hypothetical conserved gene
SORBI_3003G220100	N/A	N/A	N/A
SORBI_3003G226200	Os01g0624000	Os01g0624000	Neutral/alkaline nonlysosomal ceramidase family protein
SORBI_3003G226300	Os01g0624000	Os01g0624000	Neutral/alkaline nonlysosomal ceramidase family protein
SORBI_3003G226800	HSFC1A	Os01g0625300	Similar to Heat shock transcription factor 31 (Fragment)
SORBI_3003G227900	OsCYP72A17	Os01g0627400	Similar to Cytochrome P450 monooxygenase CYP72A5 (Fragment)
SORBI_3003G232100	OsZHD5	Os01g0635600	Trimeric LpxA-like domain containing protein
SORBI_3003G233100	Os01g0597800	Os01g0597800	UDP-glucuronosyl/UDP-glucosyltransferase family protein
SORBI_3003G233100	Os01g0598000	Os01g0598000	Similar to UDP-glycosyltransferase UGT703A5
SORBI_3003G233100	Os01g0638000	Os01g0638000	UDP-glucuronosyl/UDP-glucosyltransferase family protein
SORBI_3003G235300	Os01g0641800	Os01g0641800	Similar to Carbonic anhydrase
SORBI_3003G235500	Os01g0642200	Os01g0642200	Conserved hypothetical protein
SORBI_3003G394400	Os01g0907200	Os01g0907200	Similar to BCL-2 binding anthanogene-1
SORBI_3003G397300	N/A	N/A	N/A
SORBI_3003G397600	Os01g0910900	Os01g0910900	Conserved hypothetical protein
SORBI_3003G397700	Os01g0911000	Os01g0911000	Sas10/Utp3/C1D domain containing protein
SORBI_3003G404000	OsSSI2	Os01g0919900	Similar to Acyl-[acyl-carrier-protein] desaturase, chloroplast precursor (EC 1.14.19.2) (Stearoyl-ACP desaturase) (Delta(9) stearoyl-acyl carrier protein desaturase)
SORBI_3004G168700	Os02g0538700	Os02g0538700	Harpin-induced 1 domain containing protein
SORBI_3004G170600	N/A	N/A	N/A
SORBI_3004G176200	Os02g0554300	Os02g0554300	Similar to SAC1-like protein AtSAC1b (SAC domain protein 6)
SORBI_3004G178000	OSRR2	Os02g0557800	A-type response regulator, Cytokinin signalin
SORBI_3004G179200	Os02g0307800	Os02g0307800	Protein of unknown function DUF3082 domain containing protein
SORBI_3004G180200	Orysa	Os02g0559300	Hypothetical conserved gene
SORBI_3004G182600	Os06g0500300	Os06g0500300	Conserved hypothetical protein
SORBI_3004G185200	Oshox7	Os02g0565600	Similar to Homeodomain leucine zipper protein (Fragment)
SORBI_3004G186600	N/A	N/A	N/A
SORBI_3004G187000	N/A	N/A	N/A
SORBI_3004G190700	Os02g0577100	Os02g0577100	Zinc finger, RING/FYVE/PHD-type domain containing protein
SORBI_3004G191200	Os02g0578400	Os02g0578400	Photosystem II oxygen evolving complex protein PsbQ family protein
SORBI_3004G197000	Os02g0587000	Os02g0587000	Similar to Glycine rich protein (Fragment)
SORBI_3004G197100	Os02g0587000	Os02g0587000	Similar to Glycine rich protein (Fragment)
SORBI_3004G201300	Os02g0594700	Os02g0594700	Similar to Non-phototropic hypocotyl 3
SORBI_3004G207200	N/A	N/A	N/A
SORBI_3004G208900	Os02g0605600	Os02g0605600	LUC7 related family protein
SORBI_3004G211501	Os02g0610700	Os02g0610700	Chlorophyll a/b binding protein domain domain containing protein
SORBI_3004G212800	N/A	N/A	N/A
SORBI_3004G214000	Os02g0613900	Os02g0613900	Similar to Adenine phosphoribosyltransferase 2 (EC 2.4.2.7) (APRT)
SORBI_3004G215800	Os02g0617600	Os02g0617600	Protein phosphatase 2A, regulatory subunit PR55 domain containing protein
SORBI_3004G216700	OsPRR1	Os02g0618200	Circadian-associated rice pseudo response regulator, Control of flowering tim
SORBI_3004G250200	Os02g0730800	Os02g0730800	Nucleotide-binding, alpha-beta plait domain containing protein
SORBI_3004G258500	Os02g0720400	Os02g0720400	Protein of unknown function DUF506, plant domain containing protein
SORBI_3004G259200	ant	Os02g0718900	ADP,ATP carrier protein, mitochondrial precursor (ADP/ATP translocase) (Adenine nucleotide translocator) (ANT)
SORBI_3004G314700	OsCNGC4	Os02g0773400	Cyclic nucleotide-binding domain containing protein
SORBI_3004G314800	Os02g0773500	Os02g0773500	Protein of unknown function DUF3464 domain containing protein
SORBI_3004G315100	Os02g0774100	Os02g0774100	Similar to thioredoxin-like 5
SORBI_3005G030300	Os08g0430100	Os08g0430100	Similar to Myosin-like protein
SORBI_3005G030400	OsCPD1	Os11g0143200	Similar to Cytochrome P450 90A1 (EC 1.14.-.-)
SORBI_3005G030400	OsCPD2	Os12g0139300	Similar to Cytochrome P450 90A1 (EC 1.14.-.-)
SORBI_3005G032400	Os11g0145700	Os11g0145700	Similar to SPRY domain containing protein
SORBI_3005G032400	Os11g0146500	Os11g0146500	SPla/RYanodine receptor SPRY domain containing protein
SORBI_3005G032400	Os12g0143200	Os12g0143200	SPla/RYanodine receptor SPRY domain containing protein
SORBI_3005G034000	Os11g0147800	Os11g0147800	Similar to Wali7 protein (Fragment)
SORBI_3005G034000	Os12g0145100	Os12g0145100	Similar to Wali7 protein (Fragment)
SORBI_3005G034100	Os01g0886700	Os01g0886700	Conserved hypothetical protein
SORBI_3005G034100	OsTBL22	Os11g0148200	Similar to predicted protein
SORBI_3005G034100	OsTBL23	Os12g0145400	Protein of unknown function DUF231, plant domain containing protein
SORBI_3005G036600	N/A	N/A	N/A
SORBI_3005G037300	OsENA1	Os11g0151500	Major facilitator superfamily protein
SORBI_3005G042000	RBCS	Os12g0274700	Similar to Petunia ribulose 1,5-bisphosphate carboxylase small subunit mRNA (clone pSSU 51), partial cds. (Fragment)
SORBI_3005G042000	RbcS3	Os12g0291100	Similar to Petunia ribulose 1,5-bisphosphate carboxylase small subunit mRNA (clone pSSU 51), partial cds. (Fragment)
SORBI_3005G042000	Os12g0291200	Os12g0291200	Similar to Ribulose bisphosphate carboxylase small chain
SORBI_3005G042000	RbcS5	Os12g0291400	Similar to Petunia ribulose 1,5-bisphosphate carboxylase small subunit mRNA (clone pSSU 51), partial cds. (Fragment)
SORBI_3005G042000	RBCS	Os12g0292400	Similar to Petunia ribulose 1,5-bisphosphate carboxylase small subunit mRNA (clone pSSU 51), partial cds. (Fragment)
SORBI_3005G046500	N/A	N/A	N/A
SORBI_3005G047100	Os11g0163100	Os11g0163100	Similar to Actin 7 (Actin 2)
SORBI_3005G126300	Os11g0514800	Os11g0514800	BRO1 domain domain containing protein
SORBI_3005G129400	Os11g0520500	Os11g0520500	Conserved hypothetical protein
SORBI_3005G142800	N/A	N/A	N/A
SORBI_3005G142900	Os11g0544000	Os11g0544000	Hypothetical conserved gene
SORBI_3006G028800	OsRLCK132	Os04g0177000	Similar to Stress-induced receptor-like kinase 2
SORBI_3006G029550	N/A	N/A	N/A
SORBI_3006G032700	N/A	N/A	N/A
SORBI_3006G033200	Os04g0252400	Os04g0252400	Similar to SNARE-interacting protein KEULE
SORBI_3006G037700	Os04g0280200	Os04g0280200	Hypothetical conserved gene
SORBI_3006G039100	OsRALF-13	Os04g0357700	Hypothetical conserved gene
SORBI_3006G042200	Os04g0373400	Os04g0373400	Similar to MATE efflux family protein, expressed
SORBI_3006G043800	N/A	N/A	N/A
SORBI_3006G045000	Os04g0385900	Os04g0385900	Similar to OSIGBa0148P16.1 protein
SORBI_3006G046000	N/A	N/A	N/A
SORBI_3006G046600	Os04g0382800	Os04g0382800	Conserved hypothetical protein
SORBI_3006G048700	Os04g0379900	Os04g0379900	Similar to Acyl-[acyl-carrier-protein] desaturase, chloroplast precursor (EC 1.14.19.2) (Stearoyl-ACP desaturase)
SORBI_3006G050300	Os04g0386300	Os04g0386300	Similar to OSIGBa0148P16.3 protein
SORBI_3006G050500	Os04g0386600	Os04g0386600	Pyruvate/Phosphoenolpyruvate kinase, catalytic core domain containing protein
SORBI_3006G076000	N/A	N/A	N/A
SORBI_3006G077400	OsFBN5	Os04g0422000	PAP fibrillin family protein
SORBI_3006G080800	OsCslH2	Os04g0429500	Similar to Cellulose synthase-like protein H2
SORBI_3006G080800	OsCslH1	Os10g0341700	Cellulose synthase-like H1
SORBI_3006G086000	ONAC079	Os04g0437000	No apical meristem (NAM) protein domain containing protein
SORBI_3006G090500	N/A	N/A	N/A
SORBI_3006G091700	N/A	N/A	N/A
SORBI_3006G182800	HSFB2A	Os04g0568700	Similar to Heat stress transcription factor Spl7 (Heat shock transcription factor) (Heat shock factor RHSF10)
SORBI_3006G182900	Os04g0568800	Os04g0568800	Similar to OSIGBa0139P06.4 protein
SORBI_3007G028600	OsSTA203	Os08g0130000	Putative DNA binding domain containing protein
SORBI_3007G028700	OsLSD3	Os08g0130100	Zinc finger, LSD1-type domain containing protein
SORBI_3007G030700	Os08g0135100	Os08g0135100	Similar to Phosphate/phosphoenolpyruvate translocator protein-like
SORBI_3007G032300	N/A	N/A	N/A
SORBI_3007G033400	OsUCL23	Os08g0137400	Cupredoxin domain containing protein
SORBI_3007G146900	Os08g0361000	Os08g0361000	Conserved hypothetical protein
SORBI_3007G146900	OsARID4	Os08g0451400	AT-rich interaction region domain containing protein
SORBI_3007G146900	Os08g0451700	Os08g0451700	Conserved hypothetical protein
SORBI_3007G151900	Os08g0463900	Os08g0463900	Heat shock protein DnaJ, cysteine-rich region domain containing protein
SORBI_3007G153001	OsHAK4	Os08g0466200	Similar to KUP-related potassium transporter
SORBI_3007G155300	N/A	N/A	N/A
SORBI_3007G158400	Os08g0476600	Os08g0476600	Similar to plant-specific domain TIGR01570 family protein
SORBI_3007G158800	OspPLAIIzeta	Os08g0477500	Similar to patatin class 1
SORBI_3007G160400	OsZHD2	Os08g0479400	Similar to Hydroxyproline-rich glycoprotein DZ-HRGP precursor
SORBI_3007G161800	Os08g0566400	Os08g0566400	Ribokinase family protein
SORBI_3007G163400	Os08g0564700	Os08g0564700	Serine/threonine protein kinase domain containing protein
SORBI_3007G163800	OsABCB22	Os08g0564300	ABC transporter-like domain containing protein
SORBI_3007G164000	OsABCF5	Os09g0572400	Similar to Abcf2-prov protein
SORBI_3007G164200	Os01g0569200	Os01g0569200	Domain of unknown function DUF1618 domain containing protein
SORBI_3007G164300	N/A	N/A	N/A
SORBI_3007G165800	slg	Os08g0562500	BAHD acyltransferase-like protein, Control of grain size and leaf angle, Regulation of brassinosteroid homeostasi
SORBI_3007G166300	Os08g0562100	Os08g0562100	Similar to Sorghum chloroplast CM3 malate dehydrogenase (NADP) (Fragment)
SORBI_3007G166900	OsUMAMIT12	Os08g0561500	Similar to nodulin-like protein 5NG4
SORBI_3007G168900	Os08g0558400	Os08g0558400	Similar to Kinesin heavy chain (Fragment)
SORBI_3007G170100	Os08g0557800	Os08g0557800	Similar to Fatty acyl coA reductase
SORBI_3007G170400	OsPKS05	Os05g0212600	Chalcone/stilbene synthase, N-terminal domain containing protein
SORBI_3007G170400	CHS	Os05g0212900	Similar to Chalcone synthase J (EC 2.3.1.74) (Naringenin-chalcone synthase J)
SORBI_3007G170400	OsPKS07	Os05g0213100	Similar to Chalcone and stilbene synthases, N-terminal domain containing protein
SORBI_3007G170400	OsPKS16	Os10g0158400	Similar to Chalcone and stilbene synthases, N-terminal domain containing protein
SORBI_3007G170400	OsPKS17	Os10g0162856	Similar to Chalcone and stilbene synthases, N-terminal domain containing protein
SORBI_3007G170400	OsPKS18	Os10g0167900	Similar to Chalcone and stilbene synthases, N-terminal domain containing protein
SORBI_3007G170400	Os10g0168300	Os10g0168300	Similar to Chalcone and stilbene synthases, N-terminal domain containing protein
SORBI_3007G170400	OsPKS19	Os10g0168500	Similar to Chalcone and stilbene synthases, N-terminal domain containing protein
SORBI_3007G170400	OsPKS20	Os10g0177300	Similar to Chalcone and stilbene synthases, N-terminal domain containing protein
SORBI_3007G170500	N/A	N/A	N/A
SORBI_3007G172100	CP	Os08g0556900	Similar to Cysteine proteinase (EC 3.4.22.-)
SORBI_3007G173800	Os08g0553800	Os08g0553800	NAD(P)-binding domain containing protein
SORBI_3007G175600	OsSAUR36	Os08g0550700	Similar to Auxin induced protein
SORBI_3007G175701	N/A	N/A	N/A
SORBI_3007G176000	Os08g0550200	Os08g0550200	Multi antimicrobial extrusion protein MatE family protein
SORBI_3008G035400	Os11g0150400	Os11g0150400	Stress responsive alpha-beta barrel domain containing protein
SORBI_3008G035600	UGT	Os11g0457300	UDP-glucuronosyl/UDP-glucosyltransferase family protein
SORBI_3008G035600	Os11g0461200	Os11g0461200	UDP-glucuronosyl/UDP-glucosyltransferase domain containing protein
SORBI_3008G036300	OsPAP21b	Os11g0151700	Purple acid phosphatase (EC:3.1.3.2), Improvement in phosphate acquisition and utilizatio
SORBI_3008G036400	Os04g0640300	Os04g0640300	Similar to OSIGBa0138H21-OSIGBa0138E01.10 protein
SORBI_3009G034300	OsAT3	Os05g0136900	Transferase family protein
SORBI_3009G036300	Os02g0225000	Os02g0225000	Similar to cDNA clone:001-044-E12, full insert sequence
SORBI_3009G036300	Os09g0508900	Os09g0508900	Similar to cDNA clone:001-044-E12, full insert sequence
SORBI_3009G055100	prx72	Os05g0162000	Similar to Peroxidase (Fragment)
SORBI_3009G056700	OsF2KP1	Os05g0164100	Similar to Fructose-6-phosphate 2-kinase/fructose-2,6-bisphosphatase (EC 2.7.1.105) (EC 3.1.3.46) (Fragment)
SORBI_3009G058600	Os05g0165450	Os05g0165450	Similar to predicted protein
SORBI_3009G222400	Os05g0551100	Os05g0551100	Conserved hypothetical protein
SORBI_3009G224600	Os05g0553700	Os05g0553700	Similar to Syntaxin 72
SORBI_3010G042400	Os06g0152800	Os06g0152800	Conserved hypothetical protein
SORBI_3010G043400	N/A	N/A	N/A
SORBI_3010G044700	OsEXO70FX4	Os08g0232700	Exo70 exocyst complex subunit family protein
SORBI_3010G044700	OsEXO70FX5	Os09g0347300	Exo70 exocyst complex subunit family protein
SORBI_3010G227400	Os06g0675700	Os06g0675700	Similar to High pI alpha-glucosidase
SORBI_3010G227400	Os06g0676700	Os06g0676700	Similar to High pI alpha-glucosidase
SORBI_3010G227800	NRAMP3	Os06g0676000	Integral membrane protein, Metal ion transpor

## Sheet: gProfiler_Maize homologs
Maize (Zea mays) homologs for the 284 DE candidate genes co-localizing with previously known leaf angle QTL
Gene ID	Homolog_name	Homolog_ensg	Description
SORBI_3001G156500	Zm00001d033234	Zm00001d033234	Protein kinase PINOID
SORBI_3001G157200	Zm00001d033241	Zm00001d033241	Cationic amino acid transporter 1
SORBI_3001G158000	Zm00001d023692	Zm00001d023692	selenium binding
SORBI_3001G158900	bHLH-transcription factor 43	Zm00001d033267	PIL5
SORBI_3001G160200	Zm00001d013705	Zm00001d013705	VAN3-binding protein
SORBI_3001G160200	Zm00001d033283	Zm00001d033283	VAN3-binding protein
SORBI_3001G161500	Aux/IAA-transcription factor 22	Zm00001d013707	Auxin-responsive protein IAA4
SORBI_3001G161500	Aux/IAA-transcription factor 3	Zm00001d033319	Auxin-responsive protein IAA4
SORBI_3001G166401	gibberellin 20-oxidase4	Zm00001d013725	gibberellin 20-oxidase4
SORBI_3001G167900	rz403	Zm00001d033338	NAD(P)-linked oxidoreductase superfamily protein
SORBI_3001G167900	Zm00001d043151	Zm00001d043151	NAD(P)-linked oxidoreductase superfamily protein
SORBI_3001G170301	Zm00001d033195	Zm00001d033195
SORBI_3001G170301	Zm00001d033196	Zm00001d033196	Gibberellin-regulated protein 1
SORBI_3001G170301	Zm00001d033200	Zm00001d033200	Gibberellin-regulated protein 1
SORBI_3001G170301	Zm00001d033201	Zm00001d033201
SORBI_3001G170301	Zm00001d033369	Zm00001d033369	Gibberellin-regulated protein 1
SORBI_3001G172400	Zm00001d011029	Zm00001d011029
SORBI_3001G172400	bHLH-transcription factor 50	Zm00001d027497
SORBI_3001G172400	brassinosteroid-deficient dwarf1	Zm00001d033180	brassinosteroid-deficient dwarf1
SORBI_3001G177000	Zm00001d006592	Zm00001d006592	Chlorophyll a-b binding protein chloroplastic
SORBI_3001G177000	Zm00001d013766	Zm00001d013766	photosystem II light harvesting complex gene 2.1
SORBI_3001G177000	Zm00001d033132	Zm00001d033132	photosystem II light harvesting complex gene 2.1
SORBI_3001G177000	light harvesting chlorophyll binding protein9	Zm00001d033136	light harvesting chlorophyll binding protein9
SORBI_3001G178250	N/A	N/A	N/A
SORBI_3001G179100	Zm00001d013781	Zm00001d013781	Chloroplast post-illumination chlorophyll fluorescence increase protein
SORBI_3001G179100	Zm00001d033098	Zm00001d033098	post-illumination chlorophyll fluorescence increase
SORBI_3001G180200	Zm00001d013795	Zm00001d013795	Peroxisomal membrane 22 kDa (Mpv17/PMP22) family protein
SORBI_3001G180200	Zm00001d033091	Zm00001d033091	Mpv17 / PMP22 family protein
SORBI_3001G237700	Zm00001d014138	Zm00001d014138	Splicing factor CC1-like
SORBI_3001G237700	Zm00001d032875	Zm00001d032875	Splicing factor CC1-like
SORBI_3001G241200	N/A	N/A	N/A
SORBI_3001G247300	Zm00001d014166	Zm00001d014166	Putative calcium-transporting ATPase 13 plasma membrane-type
SORBI_3001G247300	Zm00001d043925	Zm00001d043925	Putative calcium-transporting ATPase 13 plasma membrane-type
SORBI_3001G250300	Zm00001d014183	Zm00001d014183	Probable prolyl 4-hydroxylase 12
SORBI_3001G250300	Zm00001d032974	Zm00001d032974	Probable prolyl 4-hydroxylase 12
SORBI_3001G251400	N/A	N/A	N/A
SORBI_3001G254400	Zm00001d033018	Zm00001d033018	Glyceraldehyde-3-phosphate dehydrogenase-like family protein
SORBI_3001G258200	Zm00001d033040	Zm00001d033040	Shewanella-like protein phosphatase 1
SORBI_3001G258300	Zm00001d014244	Zm00001d014244	Esterase
SORBI_3001G261545	Zm00001d030381	Zm00001d030381	Deoxyribodipyrimidine photo-lyase
SORBI_3001G261549	Zm00001d030509	Zm00001d030509	Pollen Ole e 1 allergen and extensin family protein
SORBI_3001G263100	Zm00001d014324	Zm00001d014324	Calcium-binding endonuclease/exonuclease/phosphatase family
SORBI_3001G267800	Zm00001d014313	Zm00001d014313	THAUMATIN-LIKE PROTEIN 1
SORBI_3001G274600	Zm00001d000060	Zm00001d000060	NAD(P)-linked oxidoreductase superfamily protein
SORBI_3001G274700	N/A	N/A	N/A
SORBI_3001G317600	glutathione transferase37	Zm00001d029704	glutathione transferase37
SORBI_3001G318900	N/A	N/A	N/A
SORBI_3001G319100	N/A	N/A	N/A
SORBI_3001G319500	glutathione transferase31	Zm00001d027557	glutathione transferase31
SORBI_3001G319500	glutathione transferase34	Zm00001d029696	Glutathione S-transferase U16
SORBI_3001G320000	Zm00001d029686	Zm00001d029686	Subtilisin-like protease
SORBI_3001G323701	Zm00001d048569	Zm00001d048569	Zinc finger CCCH domain-containing protein 18
SORBI_3001G324700	cystatin6	Zm00001d029630	cystatin6
SORBI_3001G324800	cystatin7	Zm00001d029628	cystatin7
SORBI_3001G326200	Zm00001d029617	Zm00001d029617	ZCF37
SORBI_3001G344600	Zm00001d029444	Zm00001d029444	Retrotransposon protein
SORBI_3001G349300	N/A	N/A	N/A
SORBI_3001G351100	Zm00001d047212	Zm00001d047212	Putative metacaspase family protein
SORBI_3001G351200	Zm00001d047211	Zm00001d047211	Putative metacaspase family protein
SORBI_3001G351800	Zm00001d029383	Zm00001d029383	WAT1-related protein
SORBI_3001G353300	Zm00001d029371	Zm00001d029371	Probable trehalose-phosphate phosphatase J
SORBI_3001G353400	Zm00001d029366	Zm00001d029366	Transducin/WD40 repeat-like superfamily protein
SORBI_3001G359200	Zm00001d029290	Zm00001d029290	Cytochrome P450 CYP709H1
SORBI_3001G359300	Zm00001d047418	Zm00001d047418	Cytochrome P450 709B2
SORBI_3001G359400	Zm00001d002769	Zm00001d002769	Cytochrome P450 709B2
SORBI_3001G359400	Zm00001d006425	Zm00001d006425	Cytochrome P450 709B2
SORBI_3001G359400	Zm00001d019129	Zm00001d019129	NADH--cytochrome b5 reductase 1
SORBI_3001G359400	Zm00001d029288	Zm00001d029288	Cytochrome P450 709B2
SORBI_3001G359400	Zm00001d029289	Zm00001d029289	Cytochrome P450 709B2
SORBI_3001G359400	Zm00001d042218	Zm00001d042218	Cytochrome P450 709B2
SORBI_3001G359700	Zm00001d047420	Zm00001d047420	DUF679 domain membrane protein 2
SORBI_3001G363700	Zm00001d029243	Zm00001d029243	Cytochrome P450 84A1
SORBI_3001G368600	Zm00001d029200	Zm00001d029200	NAD(P)-binding Rossmann-fold superfamily protein
SORBI_3001G368600	Zm00001d037076	Zm00001d037076	NAD(P)-binding Rossmann-fold superfamily protein
SORBI_3001G368600	Zm00001d038694	Zm00001d038694	NAD(P)-binding Rossmann-fold superfamily protein
SORBI_3001G368600	Zm00001d040326	Zm00001d040326	NAD(P)-binding Rossmann-fold superfamily protein
SORBI_3001G368600	Zm00001d046769	Zm00001d046769	NAD(P)-binding Rossmann-fold superfamily protein
SORBI_3001G368900	Zm00001d029197	Zm00001d029197	IQ-domain 11
SORBI_3001G369401	N/A	N/A	N/A
SORBI_3001G369600	Zm00001d029183	Zm00001d029183	cytochrome P450 family 81 subfamily D polypeptide 8
SORBI_3001G369600	Zm00001d029194	Zm00001d029194	cytochrome P450 family 81 subfamily D polypeptide 8
SORBI_3001G369701	N/A	N/A	N/A
SORBI_3001G375800	Zm00001d029107	Zm00001d029107	Expressed protein; protein
SORBI_3001G375800	Zm00001d047499	Zm00001d047499	Expressed protein; protein
SORBI_3001G378100	Zm00001d005104	Zm00001d005104	Putative GTP diphosphokinase RSH1 chloroplastic
SORBI_3001G378100	Zm00001d030043	Zm00001d030043	Putative GTP diphosphokinase RSH1 chloroplastic
SORBI_3001G378100	Zm00001d036896	Zm00001d036896	Putative GTP diphosphokinase RSH1 chloroplastic
SORBI_3001G378100	Zm00001d052381	Zm00001d052381	Putative GTP diphosphokinase RSH1 chloroplastic
SORBI_3001G378300	Zm00001d002608	Zm00001d002608	Sucrose synthase 3
SORBI_3001G378300	Zm00001d002655	Zm00001d002655	Sucrose synthase 3
SORBI_3001G378300	Zm00001d002852	Zm00001d002852	Sucrose synthase 3
SORBI_3001G378300	Zm00001d009237	Zm00001d009237	Sucrose synthase 3
SORBI_3001G378300	Zm00001d010801	Zm00001d010801	Sucrose synthase 3
SORBI_3001G378300	Zm00001d020527	Zm00001d020527	Sucrose synthase 3
SORBI_3001G378300	Zm00001d023966	Zm00001d023966	Sucrose synthase 3
SORBI_3001G378300	Zm00001d028508	Zm00001d028508	Sucrose synthase 3
SORBI_3001G378300	Zm00001d029087	Zm00001d029087	Sucrose synthase 3
SORBI_3001G378300	sucrose synthase2	Zm00001d029091	sucrose synthase2
SORBI_3001G378300	Zm00001d035393	Zm00001d035393	Sucrose synthase 3
SORBI_3001G378300	Zm00001d044736	Zm00001d044736	Sucrose synthase 3
SORBI_3001G378300	Zm00001d053737	Zm00001d053737	Sucrose synthase 3
SORBI_3001G379000	Zm00001d029083	Zm00001d029083	alanine--glyoxylate aminotransferase1
SORBI_3001G379900	Zm00001d029072	Zm00001d029072	Potassium transporter 2
SORBI_3001G381500	Zm00001d029053	Zm00001d029053	Lung seven transmembrane receptor family protein
SORBI_3001G381500	Zm00001d047526	Zm00001d047526	Lung seven transmembrane receptor family protein
SORBI_3001G382400	Zm00001d029047	Zm00001d029047	Receptor-like protein kinase FERONIA
SORBI_3001G382400	Zm00001d047533	Zm00001d047533	Putative receptor-like protein kinase family protein
SORBI_3001G383300	Zm00001d029034	Zm00001d029034	ABC transporter B family member 25 mitochondrial
SORBI_3001G385900	Zm00001d028998	Zm00001d028998	hydroxyproline-rich glycoprotein family protein
SORBI_3001G388800	Zm00001d033635	Zm00001d033635	Cytidine/deoxycytidylate deaminase family protein
SORBI_3001G389300	Zm00001d006501	Zm00001d006501	F-box protein
SORBI_3001G389300	Zm00001d028957	Zm00001d028957	F-box protein
SORBI_3001G389300	Zm00001d043016	Zm00001d043016	F-box protein
SORBI_3001G389300	Zm00001d047573	Zm00001d047573	F-box protein
SORBI_3001G389400	Zm00001d028955	Zm00001d028955	Membrane steroid-binding protein 1
SORBI_3001G491900	Zm00001d048334	Zm00001d048334	Whole genome shotgun sequence of line PN40024 scaffold_113.assembly12x (Fragment)
SORBI_3001G492000	Zm00001d027832	Zm00001d027832	Embryonic protein DC-8
SORBI_3002G228000	Zm00001d020737	Zm00001d020737	Probable carboxylesterase 2
SORBI_3002G228000	Zm00001d020738	Zm00001d020738	Gibberellin receptor GID1L2
SORBI_3002G228400	Zm00001d020741	Zm00001d020741	Gibberellin receptor GID1L2
SORBI_3002G351200	Zm00001d021899	Zm00001d021899	alpha/beta-Hydrolases superfamily protein
SORBI_3002G352100	light harvesting complex A1	Zm00001d006663	light harvesting complex A1
SORBI_3002G352100	Zm00001d021906	Zm00001d021906	Chlorophyll a-b binding protein
SORBI_3002G353200	brassinosteroid insensitive EMS-suppressor homolog1	Zm00001d021927	BES1/BZR1 protein
SORBI_3002G353900	Zm00001d021935	Zm00001d021935	Putative polyol transporter 1
SORBI_3002G352800	Zm00001d021915	Zm00001d021915	Major facilitator superfamily protein
SORBI_3003G035900	Zm00001d039514	Zm00001d039514	Clavaminate synthase-like protein
SORBI_3003G035900	Zm00001d039517	Zm00001d039517	Clavaminate synthase-like protein
SORBI_3003G036000	N/A	N/A	N/A
SORBI_3003G036700	cytokinin oxidase1	Zm00001d039520	cytokinin oxidase1
SORBI_3003G037300	Zm00001d039530	Zm00001d039530	Protein TWIN LOV 1
SORBI_3003G038000	Zm00001d039542	Zm00001d039542	Phospholipase A1-Igamma1 chloroplastic
SORBI_3003G039400	heat shock protein18f	Zm00001d039566	17.5 kDa class II heat shock protein
SORBI_3003G040300	Zm00001d008837	Zm00001d008837	cytochrome P450 family 96 subfamily A polypeptide 1
SORBI_3003G042900	Zm00001d008764	Zm00001d008764	UDP-glycosyltransferase 75B1
SORBI_3003G042900	Zm00001d039607	Zm00001d039607	UDP-glycosyltransferase 75B1
SORBI_3003G045100	Zm00001d009419	Zm00001d009419	Protein PGR
SORBI_3003G045100	Zm00001d010542	Zm00001d010542	Protein PGR
SORBI_3003G045100	Zm00001d039626	Zm00001d039626	Protein PGR
SORBI_3003G045100	Zm00001d048216	Zm00001d048216	Protein PGR
SORBI_3003G045300	Zm00001d009930	Zm00001d009930	Protein ABCI12 chloroplastic
SORBI_3003G047900	rotten ear3	Zm00001d039647	Boron transporter-like protein 2
SORBI_3003G050000	Zm00001d039667	Zm00001d039667	Thiol-disulphide oxidoreductase DCC
SORBI_3003G050500	N/A	N/A	N/A
SORBI_3003G051600	Zm00001d008721	Zm00001d008721	Adenine nucleotide alpha hydrolases-like superfamily protein
SORBI_3003G052000	Zm00001d008716	Zm00001d008716	NEP-interacting protein 1
SORBI_3003G052000	Zm00001d039682	Zm00001d039682	Carboxyl-terminal proteinase
SORBI_3003G052500	Zm00001d008706	Zm00001d008706	Photosystem I reaction center subunit XI chloroplastic
SORBI_3003G052500	Zm00001d039687	Zm00001d039687	Photosystem I reaction center subunit XI chloroplastic
SORBI_3003G079300	Zm00001d039919	Zm00001d039919	DUF789 family protein
SORBI_3003G081100	Zm00001d039926	Zm00001d039926	WAK2-OsWAK receptor-like cytoplasmic kinase (OsWAK-RLCK)
SORBI_3003G082300	Zm00001d039941	Zm00001d039941	16.9 kDa class I heat shock protein 2
SORBI_3003G082600	Zm00001d008573	Zm00001d008573	Calmodulin protein 2%2C touch-induced
SORBI_3003G082600	Zm00001d039944	Zm00001d039944	Probable calcium-binding protein CML27
SORBI_3003G084200	Zm00001d039975	Zm00001d039975
SORBI_3003G085400	N/A	N/A	N/A
SORBI_3003G085600	AP2-EREBP-transcription factor 118	Zm00001d008546	Putative AP2/EREBP transcription factor superfamily protein isoform 1%3B Putative AP2/EREBP transcription factor superfamily protein isoform 2
SORBI_3003G086200	Zm00001d039997	Zm00001d039997	NPR1 interactor
SORBI_3003G086300	Zm00001d040002	Zm00001d040002	Metal tolerance protein 10
SORBI_3003G087100	Zm00001d008530	Zm00001d008530	Protein ABA DEFICIENT 4 chloroplastic
SORBI_3003G087100	Zm00001d040011	Zm00001d040011	Protein ABA DEFICIENT 4 chloroplastic
SORBI_3003G092500	N/A	N/A	N/A
SORBI_3003G095700	Zm00001d040075	Zm00001d040075	Glycosyltransferase family 61 protein
SORBI_3003G095800	Zm00001d040076	Zm00001d040076	CDP-diacylglycerol--serine O-phosphatidyltransferase 1
SORBI_3003G096000	Zm00001d008491	Zm00001d008491	Fructose-bisphosphate aldolase
SORBI_3003G096100	Zm00001d040089	Zm00001d040089	nodulin MtN21 /EamA-like transporter family protein
SORBI_3003G097100	Zm00001d040094	Zm00001d040094	G-type lectin S-receptor-like serine/threonine-protein kinase SD2-5
SORBI_3003G099400	Zm00001d008440	Zm00001d008440	Putative peptidyl-prolyl cis-trans isomerase family protein
SORBI_3003G099400	Zm00001d024417	Zm00001d024417	Putative peptidyl-prolyl cis-trans isomerase family protein
SORBI_3003G102200	bHLH-transcription factor 76	Zm00001d040148	basic helix-loop-helix (bHLH) DNA-binding superfamily protein
SORBI_3003G105000	Zm00001d008406	Zm00001d008406	pfkB-like carbohydrate kinase family protein
SORBI_3003G105500	Zm00001d040188	Zm00001d040188	HXXXD-type acyl-transferase family protein
SORBI_3003G107300	Zm00001d003199	Zm00001d003199	CCR-like
SORBI_3003G107300	Zm00001d050774	Zm00001d050774	CCR-like
SORBI_3003G108000	Zm00001d040210	Zm00001d040210
SORBI_3003G108200	Zm00001d040212	Zm00001d040212
SORBI_3003G108500	Zm00001d040214	Zm00001d040214	Glycosyltransferase family 61 protein
SORBI_3003G108900	Zm00001d009105	Zm00001d009105	Peptidase family M48 family protein
SORBI_3003G108900	Zm00001d024096	Zm00001d024096	Peptidase family M48 family protein
SORBI_3003G108900	Zm00001d025975	Zm00001d025975	Peptidase family M48 family protein
SORBI_3003G108900	Zm00001d035744	Zm00001d035744	Peptidase family M48 family protein
SORBI_3003G108900	Zm00001d040221	Zm00001d040221	Peptidase family M48 family protein
SORBI_3003G108900	Zm00001d043924	Zm00001d043924	Peptidase family M48 family protein
SORBI_3003G108900	Zm00001d049771	Zm00001d049771	Peptidase family M48 family protein
SORBI_3003G108900	Zm00001d050962	Zm00001d050962	Peptidase family M48 family protein
SORBI_3003G108900	Zm00001d053191	Zm00001d053191	Putative peptidase M48 family protein
SORBI_3003G114100	Zm00001d040264	Zm00001d040264
SORBI_3003G114400	Zm00001d040268	Zm00001d040268	Alkaline-phosphatase-like family protein
SORBI_3003G114800	Zm00001d040271	Zm00001d040271
SORBI_3003G114900	Zm00001d008346	Zm00001d008346	Pectinesterase inhibitor domain containing protein
SORBI_3003G115700	Zm00001d008340	Zm00001d008340	alpha/beta-Hydrolases superfamily protein
SORBI_3003G121700	Zm00001d008296	Zm00001d008296	Phytochrome kinase substrate 1
SORBI_3003G131300	Zm00001d040459	Zm00001d040459	plant/T10F18-100 protein
SORBI_3003G131800	Zm00001d031789	Zm00001d031789	Probable peptide/nitrate transporter
SORBI_3003G133700	Zm00001d008226	Zm00001d008226	Sialin
SORBI_3003G133800	N/A	N/A	N/A
SORBI_3003G135400	Zm00001d026623	Zm00001d026623	Tubulin beta-7 chain
SORBI_3003G145800	Zm00001d040627	Zm00001d040627	Sodium transporter HKT1
SORBI_3003G146300	Zm00001d009082	Zm00001d009082	Binding protein
SORBI_3003G146300	Zm00001d009083	Zm00001d009083	Binding protein
SORBI_3003G146300	Zm00001d040634	Zm00001d040634	Binding protein
SORBI_3003G149200	Zm00001d040660	Zm00001d040660	Late embryogenesis abundant protein
SORBI_3003G149500	Zm00001d040667	Zm00001d040667	UDP-glucuronic acid decarboxylase 4
SORBI_3003G150200	Zm00001d040681	Zm00001d040681	alpha/beta-Hydrolases superfamily protein
SORBI_3003G150400	Zm00001d009160	Zm00001d009160	sequence-specific DNA binding transcription factors
SORBI_3003G150400	Zm00001d040682	Zm00001d040682	sequence-specific DNA binding transcription factors
SORBI_3003G150600	Zm00001d009152	Zm00001d009152	Pectin acetylesterase 12
SORBI_3003G151100	N/A	N/A	N/A
SORBI_3003G151400	N/A	N/A	N/A
SORBI_3003G152000	Zm00001d040705	Zm00001d040705	Peroxidase 64
SORBI_3003G152100	Zm00001d009140	Zm00001d009140	Peroxidase 64
SORBI_3003G152200	Zm00001d009138	Zm00001d009138	Peroxidase 64
SORBI_3003G152300	Zm00001d040710	Zm00001d040710
SORBI_3003G155100	Zm00001d009220	Zm00001d009220	binding
SORBI_3003G155100	Zm00001d009221	Zm00001d009221	binding
SORBI_3003G155100	Zm00001d040748	Zm00001d040748	binding
SORBI_3003G155600	Zm00001d040755	Zm00001d040755	Exocyst complex component 7
SORBI_3003G157500	N/A	N/A	N/A
SORBI_3003G157700	Zm00001d040780	Zm00001d040780
SORBI_3003G160800	Zm00001d040804	Zm00001d040804	Protein LOW PSII ACCUMULATION 1 chloroplastic
SORBI_3003G161700	N/A	N/A	N/A
SORBI_3003G162400	Zm00001d040818	Zm00001d040818	Acyltransferase-like protein chloroplastic
SORBI_3003G164700	N/A	N/A	N/A
SORBI_3003G166200	Zm00001d009330	Zm00001d009330	Protein LNK2
SORBI_3003G166200	Zm00001d040959	Zm00001d040959	Protein LNK2
SORBI_3003G167500	Zm00001d040839	Zm00001d040839	Heavy metal transport/detoxification superfamily protein
SORBI_3003G173950	N/A	N/A	N/A
SORBI_3003G174700	N/A	N/A	N/A
SORBI_3003G178500	Zm00001d044580	Zm00001d044580	3-ketoacyl-CoA synthase
SORBI_3003G185100	Zm00001d009399	Zm00001d009399	Protein NRT1/ PTR FAMILY 6.2
SORBI_3003G185400	N/A	N/A	N/A
SORBI_3003G187100	N/A	N/A	N/A
SORBI_3003G188400	Zm00001d044503	Zm00001d044503	Amino acid dehydrogenase family protein
SORBI_3003G191000	thiamine biosynthesis2	Zm00001d044228	thiamine biosynthesis2
SORBI_3003G191600	N/A	N/A	N/A
SORBI_3003G191800	bHLH-transcription factor 92	Zm00001d011187	Putative HLH DNA-binding domain superfamily protein
SORBI_3003G191800	bHLH-transcription factor 25	Zm00001d044242	Transcription factor bHLH87
SORBI_3003G220100	N/A	N/A	N/A
SORBI_3003G226200	Zm00001d035537	Zm00001d035537	Neutral/alkaline non-lysosomal ceramidase
SORBI_3003G226200	Zm00001d037070	Zm00001d037070	Neutral/alkaline non-lysosomal ceramidase
SORBI_3003G226200	Zm00001d044175	Zm00001d044175	Neutral/alkaline non-lysosomal ceramidase
SORBI_3003G226300	N/A	N/A	N/A
SORBI_3003G226800	HSF-transcription factor 25	Zm00001d011406	Heat stress transcription factor C-1
SORBI_3003G227900	Zm00001d011417	Zm00001d011417	cytochrome P450 family 72 subfamily A polypeptide 8
SORBI_3003G232100	Zm00001d044112	Zm00001d044112
SORBI_3003G233100	N/A	N/A	N/A
SORBI_3003G235300	Zm00001d011459	Zm00001d011459	Protein HYPER-SENSITIVITY-RELATED 4
SORBI_3003G235500	Zm00001d011461	Zm00001d011461	uncharacterized protein [Source:UniProtKB/TrEMBL;Acc:B6SMQ8]
SORBI_3003G394400	N/A	N/A	N/A
SORBI_3003G397300	Zm00001d012090	Zm00001d012090
SORBI_3003G397600	Zm00001d012088	Zm00001d012088
SORBI_3003G397700	Zm00001d012087	Zm00001d012087	Sas10/Utp3/C1D family
SORBI_3003G397700	Zm00001d026099	Zm00001d026099	Sas10/Utp3/C1D family
SORBI_3003G397700	Zm00001d046836	Zm00001d046836	Sas10/Utp3/C1D family
SORBI_3003G404000	stearoyl-acyl-carrier-protein desaturase2	Zm00001d012033	stearoyl-acyl-carrier-protein desaturase2
SORBI_3003G404000	stearoyl-acyl-carrier-protein desaturase1	Zm00001d042344	stearoyl-acyl-carrier-protein desaturase1
SORBI_3004G168700	Zm00001d016733	Zm00001d016733	NDR1/HIN1-like 1
SORBI_3004G170600	N/A	N/A	N/A
SORBI_3004G176200	Zm00001d016822	Zm00001d016822	Phosphoinositide phosphatase SAC6
SORBI_3004G176200	Zm00001d050737	Zm00001d050737	Phosphoinositide phosphatase SAC6
SORBI_3004G178000	cytokinin response regulator7	Zm00001d050768	Two-component response regulator ARR16
SORBI_3004G179200	Zm00001d015705	Zm00001d015705
SORBI_3004G180200	Zm00001d016846	Zm00001d016846
SORBI_3004G182600	Zm00001d050811	Zm00001d050811
SORBI_3004G185200	Homeobox-transcription factor 56	Zm00001d050834	Putative homeobox DNA-binding and leucine zipper domain family protein
SORBI_3004G186600	Zm00001d016896	Zm00001d016896	UDP-glycosyltransferase 85A7
SORBI_3004G187000	N/A	N/A	N/A
SORBI_3004G190700	Zm00001d016941	Zm00001d016941	RING/FYVE/PHD zinc finger superfamily protein
SORBI_3004G190700	Zm00001d050884	Zm00001d050884	RING/FYVE/PHD zinc finger superfamily protein
SORBI_3004G191200	Zm00001d016943	Zm00001d016943	Photosynthetic NDH subunit of lumenal location 2 chloroplastic
SORBI_3004G191200	Zm00001d050889	Zm00001d050889	Oxygen evolving enhancer protein 3
SORBI_3004G197000	Zm00001d017032	Zm00001d017032	Glycine-rich cell wall structural protein [Source:UniProtKB/TrEMBL;Acc:B4FXY6]
SORBI_3004G197100	Zm00001d017033	Zm00001d017033	Glycine-rich cell wall structural protein
SORBI_3004G201300	Zm00001d050959	Zm00001d050959	Putative phototropic-resoponsive NPH3 family protein
SORBI_3004G207200	Zm00001d017138	Zm00001d017138	Transcription factor bHLH128
SORBI_3004G208900	Zm00001d017153	Zm00001d017153	LUC7 related protein
SORBI_3004G211501	Zm00001d017178	Zm00001d017178
SORBI_3004G211501	Zm00001d051053	Zm00001d051053
SORBI_3004G212800	N/A	N/A	N/A
SORBI_3004G214000	Zm00001d017204	Zm00001d017204	Adenine phosphoribosyltransferase 2
SORBI_3004G214000	Zm00001d051080	Zm00001d051080	Adenine phosphoribosyltransferase 2
SORBI_3004G215800	Zm00001d017215	Zm00001d017215	Serine/threonine protein phosphatase 2A 55 kDa regulatory subunit B beta isoform
SORBI_3004G216700	Zm00001d003811	Zm00001d003811	Two-component response regulator-like APRR1
SORBI_3004G216700	Zm00001d017241	Zm00001d017241	Two-component response regulator-like APRR1
SORBI_3004G216700	Zm00001d018818	Zm00001d018818	Two-component response regulator-like APRR1
SORBI_3004G216700	Zm00001d043140	Zm00001d043140	Two-component response regulator-like APRR1
SORBI_3004G216700	Zm00001d044406	Zm00001d044406	Two-component response regulator-like APRR1
SORBI_3004G216700	Zm00001d051114	Zm00001d051114	PseudoARR-B transcription factor%3B Two-component response regulator-like PRR1
SORBI_3004G250200	organelle RRM protein1	Zm00001d017930	organelle RRM protein1
SORBI_3004G258500	Zm00001d051691	Zm00001d051691	DUF506 family protein
SORBI_3004G259200	adenine nucleotide translocator2	Zm00001d051685	ADP%2CATP carrier protein 2%2C mitochondrial
SORBI_3004G314700	Zm00001d018233	Zm00001d018233	Probable cyclic nucleotide-gated ion channel 20 chloroplastic
SORBI_3004G314800	Zm00001d018234	Zm00001d018234
SORBI_3004G315100	Zm00001d018238	Zm00001d018238	Thioredoxin-like 3-1 chloroplastic
SORBI_3005G030300	Zm00001d004959	Zm00001d004959	Protein FLX-like 3
SORBI_3005G030300	Zm00001d052473	Zm00001d052473	Protein FLX-like 3
SORBI_3005G030400	Zm00001d004957	Zm00001d004957	Cytochrome P450 90A1
SORBI_3005G030400	Zm00001d052475	Zm00001d052475	Cytochrome P450 90A1
SORBI_3005G032400	Zm00001d007685	Zm00001d007685	Protein TRAUCO
SORBI_3005G032400	Zm00001d038129	Zm00001d038129	Protein TRAUCO
SORBI_3005G032400	Zm00001d045760	Zm00001d045760	Protein TRAUCO
SORBI_3005G034000	Zm00001d052493	Zm00001d052493	Aluminium induced protein with YGL and LRDR motifs
SORBI_3005G034100	N/A	N/A	N/A
SORBI_3005G036600	Zm00001d035377	Zm00001d035377	IQ domain-containing protein IQM3
SORBI_3005G037300	Zm00001d052532	Zm00001d052532	Major facilitator superfamily protein
SORBI_3005G042000	ribulose bisphosphate carboxylase small subunit2	Zm00001d004894	ribulose bisphosphate carboxylase small subunit2
SORBI_3005G042000	ribulose bisphosphate carboxylase small subunit1	Zm00001d052595	Ribulose bisphosphate carboxylase small chain%2C chloroplastic
SORBI_3005G046500	Zm00001d053168	Zm00001d053168	ATP binding protein%3B Putative ACT-domain containing protein kinase family protein
SORBI_3005G047100	Zm00001d004855	Zm00001d004855	Actin-7
SORBI_3005G126300	Zm00001d000299	Zm00001d000299	Endosomal targeting BRO1-like domain-containing protein
SORBI_3005G129400	Zm00001d049273	Zm00001d049273	Coiled-coil domain-containing protein SCD2
SORBI_3005G142800	Zm00001d052632	Zm00001d052632	ARM repeat superfamily protein
SORBI_3005G142900	Zm00001d052630	Zm00001d052630	Pentatricopeptide repeat (PPR) superfamily protein
SORBI_3006G028800	N/A	N/A	N/A
SORBI_3006G029550	N/A	N/A	N/A
SORBI_3006G032700	Zm00001d025081	Zm00001d025081	Rhodanese-like domain-containing protein 19 mitochondrial
SORBI_3006G033200	Zm00001d004159	Zm00001d004159	SNARE-interacting protein KEULE
SORBI_3006G037700	N/A	N/A	N/A
SORBI_3006G039100	Zm00001d004231	Zm00001d004231
SORBI_3006G039100	Zm00001d004232	Zm00001d004232
SORBI_3006G042200	Zm00001d004055	Zm00001d004055	Protein DETOXIFICATION 16
SORBI_3006G043800	N/A	N/A	N/A
SORBI_3006G045000	Zm00001d003981	Zm00001d003981	Drought-induced protein 1
SORBI_3006G045000	Zm00001d025225	Zm00001d025225	chaperone protein dnaJ-related
SORBI_3006G046000	N/A	N/A	N/A
SORBI_3006G046600	Zm00001d003996	Zm00001d003996	myosin heavy chain-related
SORBI_3006G048700	stearoyl-acyl-carrier-protein desaturase5	Zm00001d004019	stearoyl-acyl-carrier-protein desaturase5
SORBI_3006G048700	stearoyl-acyl-carrier-protein desaturase11	Zm00001d025170	stearoyl-acyl-carrier-protein desaturase11
SORBI_3006G050300	Zm00001d003978	Zm00001d003978
SORBI_3006G050500	umc131	Zm00001d003974	Phosphoenolpyruvate carboxylase family protein
SORBI_3006G076000	N/A	N/A	N/A
SORBI_3006G077400	Zm00001d003715	Zm00001d003715	Structural molecule
SORBI_3006G080800	N/A	N/A	N/A
SORBI_3006G086000	NAC-transcription factor 76	Zm00001d003626	NAC domain-containing protein 104
SORBI_3006G090500	Zm00001d003594	Zm00001d003594	Chloride channel protein CLC-c
SORBI_3006G091700	N/A	N/A	N/A
SORBI_3006G182800	HSF-transcription factor 20	Zm00001d026094	Heat stress transcription factor B-2b
SORBI_3006G182900	Zm00001d002640	Zm00001d002640
SORBI_3007G028600	Zm00001d049624	Zm00001d049624	Magnesium transporter CorA-like family protein
SORBI_3007G028700	Zm00001d035195	Zm00001d035195	Protein LSD1
SORBI_3007G030700	Zm00001d024708	Zm00001d024708	Probable sugar phosphate/phosphate translocator
SORBI_3007G032300	Zm00001d024700	Zm00001d024700
SORBI_3007G033400	N/A	N/A	N/A
SORBI_3007G146900	ARID-transcription factor 9	Zm00001d032096	AT-rich interactive domain-containing protein 4
SORBI_3007G151900	photosystemI2	Zm00001d031738	photosystemI2
SORBI_3007G153001	Zm00001d049987	Zm00001d049987	Probable potassium transporter 4
SORBI_3007G155300	bHLH-transcription factor 113	Zm00001d050016	Putative HLH DNA-binding domain superfamily protein
SORBI_3007G158400	Zm00001d031810	Zm00001d031810	Protein MIZU-KUSSEI 1
SORBI_3007G158800	Zm00001d031815	Zm00001d031815	Patatin-like protein 2
SORBI_3007G160400	ZF-HD-transcription factor 3	Zm00001d031840	ZF-HD protein dimerisation region containing protein
SORBI_3007G161800	N/A	N/A	N/A
SORBI_3007G163400	Zm00001d031866	Zm00001d031866	Putative kinase-like protein TMKL1
SORBI_3007G163800	brachytic2	Zm00001d031871	brachytic2
SORBI_3007G164000	Zm00001d049905	Zm00001d049905	ABC transporter F family member 1
SORBI_3007G164200	N/A	N/A	N/A
SORBI_3007G164300	N/A	N/A	N/A
SORBI_3007G165800	hydroxycinnamoyltransferase12	Zm00001d031893	hydroxycinnamoyltransferase12
SORBI_3007G166300	N/A	N/A	N/A
SORBI_3007G166900	Zm00001d031913	Zm00001d031913	Nodulin-like protein 5NG4
SORBI_3007G166900	Zm00001d049916	Zm00001d049916	Protein WALLS ARE THIN 1
SORBI_3007G168900	kinesin-related protein4	Zm00001d031943	kinesin-related protein4
SORBI_3007G168900	kinesin-related protein8	Zm00001d049938	kinesin-related protein8
SORBI_3007G170100	male sterile protein homolog1	Zm00001d049950	male sterile protein homolog1
SORBI_3007G170400	Zm00001d016014	Zm00001d016014	Type III polyketide synthase B
SORBI_3007G170500	N/A	N/A	N/A
SORBI_3007G172100	Zm00001d031971	Zm00001d031971	Vignain
SORBI_3007G173800	Zm00001d031997	Zm00001d031997	NAD(P)-binding Rossmann-fold superfamily protein
SORBI_3007G175600	Zm00001d050507	Zm00001d050507	SAUR36-auxin-responsive SAUR family member
SORBI_3007G175701	N/A	N/A	N/A
SORBI_3007G176000	Zm00001d053234	Zm00001d053234	Protein DETOXIFICATION 33
SORBI_3008G035400	Zm00001d023395	Zm00001d023395	Stress-response A/B barrel domain-containing protein
SORBI_3008G035600	N/A	N/A	N/A
SORBI_3008G036300	N/A	N/A	N/A
SORBI_3008G036400	N/A	N/A	N/A
SORBI_3009G034300	Zm00001d024763	Zm00001d024763	HXXXD-type acyl-transferase family protein
SORBI_3009G036300	Zm00001d010908	Zm00001d010908	Peroxisomal nicotinamide adenine dinucleotide carrier
SORBI_3009G055100	peroxidase 5	Zm00001d037550	peroxidase 5
SORBI_3009G056700	Zm00001d037532	Zm00001d037532	6-phosphofructo-2-kinase/fructose-26-bisphosphatase
SORBI_3009G058600	LBD-transcription factor 35	Zm00001d009823	Putative LOB domain-containing family protein
SORBI_3009G222400	Zm00001d009474	Zm00001d009474
SORBI_3009G224600	Zm00001d038931	Zm00001d038931	Syntaxin-72
SORBI_3010G042400	Zm00001d036224	Zm00001d036224
SORBI_3010G043400	Zm00001d036229	Zm00001d036229	GW2
SORBI_3010G044700	Zm00001d015616	Zm00001d015616	Leucine zipper protein-like; protein
SORBI_3010G227400	Zm00001d036608	Zm00001d036608	Glycosyl hydrolases family 31 protein
SORBI_3010G227800	nramp aluminum transporter1	Zm00001d014391	nramp aluminum transporter1

## Sheet: gProfiler_Arabidopis homologs
Arabidopsis (Arabidopsis thaliana) homologs for the 284 DE candidate genes co-localizing with previously known leaf angle QTL
Gene ID	Homolog_name	Homolog_ensg	Description
SORBI_3001G156500	PID	AT2G34650	PID [Source:UniProtKB/TrEMBL;Acc:A0A178VTE5]
SORBI_3001G157200	CAT1	AT4G21120	CAT1 [Source:UniProtKB/TrEMBL;Acc:A0A178UYU0]
SORBI_3001G158000	AT2G24440	AT2G24440	Expressed protein [Source:UniProtKB/TrEMBL;Acc:Q9ZQ24]
SORBI_3001G158000	AT4G31360	AT4G31360	Selenium binding protein [Source:UniProtKB/TrEMBL;Acc:Q8W465]
SORBI_3001G158900	PIF4	AT2G43010	phytochrome interacting factor 4 [Source:TAIR;Acc:AT2G43010]
SORBI_3001G158900	PIF5	AT3G59060	Transcription factor PIF5 [Source:UniProtKB/Swiss-Prot;Acc:Q84LH8]
SORBI_3001G160200	AT5G43870	AT5G43870	At5g43870 [Source:UniProtKB/TrEMBL;Acc:Q9LKC2]
SORBI_3001G161500	SHY2	AT1G04240	AUX/IAA transcriptional regulator family protein [Source:TAIR;Acc:AT1G04240]
SORBI_3001G161500	IAA2	AT3G23030	Auxin-responsive protein [Source:UniProtKB/TrEMBL;Acc:A0A1I9LQ54]
SORBI_3001G161500	IAA1	AT4G14560	Auxin-responsive protein [Source:UniProtKB/TrEMBL;Acc:Q67YC2]
SORBI_3001G161500	IAA4	AT5G43700	IAA4 [Source:UniProtKB/TrEMBL;Acc:A0A384LA06]
SORBI_3001G166401	AT3G19000	AT3G19000	2-oxoglutarate (2OG) and Fe(II)-dependent oxygenase superfamily protein [Source:UniProtKB/TrEMBL;Acc:Q9LJ66]
SORBI_3001G166401	AT3G19010	AT3G19010	2-oxoglutarate (2OG) and Fe(II)-dependent oxygenase superfamily protein [Source:UniProtKB/TrEMBL;Acc:Q9LJ65]
SORBI_3001G167900	AT1G04420	AT1G04420	NAD(P)-linked oxidoreductase superfamily protein [Source:UniProtKB/TrEMBL;Acc:Q8VZ23]
SORBI_3001G170301	N/A	N/A	N/A
SORBI_3001G172400	CYP85A2	AT3G30180	Cytochrome P450 85A2 [Source:UniProtKB/Swiss-Prot;Acc:Q940V4]
SORBI_3001G172400	CYP85A1	AT5G38970	Cytochrome P450 85A1 [Source:UniProtKB/Swiss-Prot;Acc:Q9FMA5]
SORBI_3001G177000	LHCB2.2	AT2G05070	Chlorophyll a-b binding protein 2.2, chloroplastic [Source:UniProtKB/Swiss-Prot;Acc:Q9S7J7]
SORBI_3001G177000	LHCB2.1	AT2G05100	photosystem II light harvesting complex gene 2.1 [Source:TAIR;Acc:AT2G05100]
SORBI_3001G177000	LHCB2.4	AT3G27690	Chlorophyll a-b binding protein, chloroplastic [Source:UniProtKB/TrEMBL;Acc:A0A1I9LMB4]
SORBI_3001G178250	N/A	N/A	N/A
SORBI_3001G179100	PIFI	AT3G15840	Post-illumination chlorophyll fluorescence increase [Source:UniProtKB/TrEMBL;Acc:Q9LVZ5]
SORBI_3001G180200	AT1G52870	AT1G52870	At1g52870/F14G24_14 [Source:UniProtKB/TrEMBL;Acc:Q9C933]
SORBI_3001G180200	AT4G03410	AT4G03410	Peroxisomal membrane 22 kDa (Mpv17/PMP22) family protein [Source:UniProtKB/TrEMBL;Acc:F4JI90]
SORBI_3001G237700	AT5G09880	AT5G09880	Splicing factor, CC1-like protein [Source:UniProtKB/TrEMBL;Acc:Q93Y25]
SORBI_3001G241200	EDR1	AT1G08720	Serine/threonine-protein kinase EDR1 [Source:UniProtKB/Swiss-Prot;Acc:Q9FPR3]
SORBI_3001G247300	ACA13	AT3G22910	Putative calcium-transporting ATPase 13, plasma membrane-type [Source:UniProtKB/Swiss-Prot;Acc:Q9LIK7]
SORBI_3001G247300	ACA12	AT3G63380	Calcium-transporting ATPase [Source:UniProtKB/TrEMBL;Acc:A0A178VEV7]
SORBI_3001G250300	N/A	N/A	N/A
SORBI_3001G251400	AT1G10417	AT1G10417	Encodes protein with unknown function whose expression is repressed by inoculation with Agrobacterium tumerifaciens. [Source:TAIR;Acc:AT1G10417]
SORBI_3001G254400	AT1G34200	AT1G34200	At1g34200/F23M19.12 [Source:UniProtKB/TrEMBL;Acc:Q9ASQ9]
SORBI_3001G254400	AT4G09670	AT4G09670	Uncharacterized oxidoreductase At4g09670 [Source:UniProtKB/Swiss-Prot;Acc:Q9SZ83]
SORBI_3001G258200	AT1G07010	AT1G07010	Calcineurin-like metallo-phosphoesterase superfamily protein [Source:UniProtKB/TrEMBL;Acc:F4HNW0]
SORBI_3001G258300	N/A	N/A	N/A
SORBI_3001G261545	PHR1	AT1G12370	Deoxyribodipyrimidine photo-lyase [Source:UniProtKB/Swiss-Prot;Acc:Q9SB00]
SORBI_3001G261549	AT1G78040	AT1G78040	Allergen, putative [Source:UniProtKB/TrEMBL;Acc:Q8LD45]
SORBI_3001G261549	SAH7	AT4G08685	SAH7 [Source:UniProtKB/TrEMBL;Acc:A0A178UVW6]
SORBI_3001G261549	DFC	AT5G10130	Protein DOWNSTREAM OF FLC [Source:UniProtKB/Swiss-Prot;Acc:Q9LX15]
SORBI_3001G263100	AT1G02270	AT1G02270	Uncharacterized calcium-binding protein At1g02270 [Source:UniProtKB/Swiss-Prot;Acc:O81916]
SORBI_3001G263100	AT5G54130	AT5G54130	At5g54130 [Source:UniProtKB/TrEMBL;Acc:Q8GUH8]
SORBI_3001G267800	TLP1	AT4G24180	THAUMATIN-LIKE PROTEIN 1 [Source:TAIR;Acc:AT4G24180]
SORBI_3001G267800	AT4G36000	AT4G36000	Pathogenesis-related thaumatin superfamily protein [Source:UniProtKB/TrEMBL;Acc:F4JNX4]
SORBI_3001G267800	AT4G38660	AT4G38660	Pathogenesis-related thaumatin superfamily protein [Source:UniProtKB/TrEMBL;Acc:Q8VYN5]
SORBI_3001G274600	AT1G59950	AT1G59950	Aldo/keto reductase [Source:UniProtKB/TrEMBL;Acc:Q1PFI5]
SORBI_3001G274600	AT1G59960	AT1G59960	NAD(P)-linked oxidoreductase superfamily protein [Source:UniProtKB/TrEMBL;Acc:Q9SXC0]
SORBI_3001G274700	N/A	N/A	N/A
SORBI_3001G317600	N/A	N/A	N/A
SORBI_3001G318900	N/A	N/A	N/A
SORBI_3001G319100	N/A	N/A	N/A
SORBI_3001G319500	GSTU18	AT1G10360	Glutathione S-transferase U18 [Source:UniProtKB/Swiss-Prot;Acc:Q9FUS9]
SORBI_3001G319500	GSTU17	AT1G10370	Glutathione S-transferase U17 [Source:UniProtKB/Swiss-Prot;Acc:Q9FUS8]
SORBI_3001G319500	GSTU13	AT1G27130	Glutathione S-transferase U13 [Source:UniProtKB/Swiss-Prot;Acc:Q9FUS6]
SORBI_3001G319500	GSTU14	AT1G27140	GSTU14 [Source:UniProtKB/TrEMBL;Acc:A0A178WN03]
SORBI_3001G319500	GSTU15	AT1G59670	GSTU15 [Source:UniProtKB/TrEMBL;Acc:A0A178WLE0]
SORBI_3001G319500	GSTU16	AT1G59700	Glutathione S-transferase U16 [Source:UniProtKB/Swiss-Prot;Acc:Q9XIF8]
SORBI_3001G319500	GSTU12	AT1G69920	Glutathione S-transferase U12 [Source:UniProtKB/Swiss-Prot;Acc:Q6NMS0]
SORBI_3001G319500	GSTU11	AT1G69930	Glutathione S-transferase U11 [Source:UniProtKB/Swiss-Prot;Acc:Q9CAS6]
SORBI_3001G320000	N/A	N/A	N/A
SORBI_3001G323701	AT2G05160	AT2G05160	Zinc finger CCCH domain-containing protein 18 [Source:UniProtKB/Swiss-Prot;Acc:Q9SJ41]
SORBI_3001G323701	AT3G52980	AT3G52980	Zinc finger (CCCH-type) family protein / RNA recognition motif (RRM)-containing protein [Source:UniProtKB/TrEMBL;Acc:Q9LF94]
SORBI_3001G324700	N/A	N/A	N/A
SORBI_3001G324800	CYS4	AT4G16500	Cysteine proteinase inhibitor 4 [Source:UniProtKB/Swiss-Prot;Acc:Q84WT8]
SORBI_3001G324800	CYS5	AT5G47550	Cysteine proteinase inhibitor 5 [Source:UniProtKB/Swiss-Prot;Acc:Q41916]
SORBI_3001G326200	N/A	N/A	N/A
SORBI_3001G344600	N/A	N/A	N/A
SORBI_3001G349300	OCT6	AT1G16370	Organic cation/carnitine transporter 6 [Source:UniProtKB/Swiss-Prot;Acc:Q9SA36]
SORBI_3001G349300	OCT3	AT1G16390	Organic cation/carnitine transporter 3 [Source:UniProtKB/Swiss-Prot;Acc:Q9SA38]
SORBI_3001G349300	OCT2	AT1G79360	Organic cation/carnitine transporter 2 [Source:UniProtKB/Swiss-Prot;Acc:O64515]
SORBI_3001G349300	OCT5	AT1G79410	Organic cation/carnitine transporter 5 [Source:UniProtKB/Swiss-Prot;Acc:Q9SAK7]
SORBI_3001G351100	N/A	N/A	N/A
SORBI_3001G351200	N/A	N/A	N/A
SORBI_3001G351800	AT3G45870	AT3G45870	WAT1-related protein At3g45870 [Source:UniProtKB/Swiss-Prot;Acc:Q5PP32]
SORBI_3001G351800	AT4G19185	AT4G19185	WAT1-related protein [Source:UniProtKB/TrEMBL;Acc:A0A178UVH6]
SORBI_3001G351800	AT5G45370	AT5G45370	WAT1-related protein At5g45370 [Source:UniProtKB/Swiss-Prot;Acc:F4KD68]
SORBI_3001G353300	TPPE	AT2G22190	Probable trehalose-phosphate phosphatase E [Source:UniProtKB/Swiss-Prot;Acc:Q67X99]
SORBI_3001G353300	TPPH	AT4G39770	Probable trehalose-phosphate phosphatase H [Source:UniProtKB/Swiss-Prot;Acc:Q8GWG2]
SORBI_3001G353300	TPPI	AT5G10100	Trehalose 6-phosphate phosphatase [Source:UniProtKB/TrEMBL;Acc:A0A178UDH6]
SORBI_3001G353300	TPPJ	AT5G65140	Probable trehalose-phosphate phosphatase J [Source:UniProtKB/Swiss-Prot;Acc:Q5HZ05]
SORBI_3001G353400	AT1G36070	AT1G36070	At1g36070 [Source:UniProtKB/TrEMBL;Acc:Q0V7U5]
SORBI_3001G353400	AT1G78070	AT1G78070	At1g78070/F28K19_28 [Source:UniProtKB/TrEMBL;Acc:Q94JT6]
SORBI_3001G359200	CYP709B2	AT2G46950	Cytochrome P450 709B2 [Source:UniProtKB/Swiss-Prot;Acc:F4IK45]
SORBI_3001G359200	CYP709B1	AT2G46960	Cytochrome P450 709B1 [Source:UniProtKB/Swiss-Prot;Acc:Q9ASR3]
SORBI_3001G359200	CYP709B3	AT4G27710	Cytochrome P450 709B3 [Source:UniProtKB/Swiss-Prot;Acc:Q9T093]
SORBI_3001G359300	CYP709B2	AT2G46950	Cytochrome P450 709B2 [Source:UniProtKB/Swiss-Prot;Acc:F4IK45]
SORBI_3001G359300	CYP709B1	AT2G46960	Cytochrome P450 709B1 [Source:UniProtKB/Swiss-Prot;Acc:Q9ASR3]
SORBI_3001G359300	CYP709B3	AT4G27710	Cytochrome P450 709B3 [Source:UniProtKB/Swiss-Prot;Acc:Q9T093]
SORBI_3001G359400	CYP709B2	AT2G46950	Cytochrome P450 709B2 [Source:UniProtKB/Swiss-Prot;Acc:F4IK45]
SORBI_3001G359400	CYP709B1	AT2G46960	Cytochrome P450 709B1 [Source:UniProtKB/Swiss-Prot;Acc:Q9ASR3]
SORBI_3001G359400	CYP709B3	AT4G27710	Cytochrome P450 709B3 [Source:UniProtKB/Swiss-Prot;Acc:Q9T093]
SORBI_3001G359700	DMP1	AT3G21520	Protein DMP1 [Source:UniProtKB/Swiss-Prot;Acc:Q9LVF4]
SORBI_3001G359700	DMP2	AT3G21550	DMP2 [Source:UniProtKB/TrEMBL;Acc:A0A178VDX9]
SORBI_3001G363700	N/A	N/A	N/A
SORBI_3001G368600	AT4G31530	AT4G31530	NAD(P)-binding Rossmann-fold superfamily protein [Source:UniProtKB/TrEMBL;Acc:F4JSP1]
SORBI_3001G368900	N/A	N/A	N/A
SORBI_3001G369401	N/A	N/A	N/A
SORBI_3001G369600	N/A	N/A	N/A
SORBI_3001G369701	N/A	N/A	N/A
SORBI_3001G375800	N/A	N/A	N/A
SORBI_3001G378100	RSH1	AT4G02260	RSH1 [Source:UniProtKB/TrEMBL;Acc:A0A178V5K1]
SORBI_3001G378300	SUS3	AT4G02280	Sucrose synthase (Fragment) [Source:UniProtKB/TrEMBL;Acc:W8Q6L8]
SORBI_3001G378300	SUS2	AT5G49190	Sucrose synthase 2 [Source:UniProtKB/Swiss-Prot;Acc:Q00917]
SORBI_3001G379000	AGT3	AT2G38400	Alanine:glyoxylate aminotransferase 3 [Source:UniProtKB/TrEMBL;Acc:F4ISY3]
SORBI_3001G379000	PYD4	AT3G08860	Alanine--glyoxylate aminotransferase 2 homolog 3, mitochondrial [Source:UniProtKB/Swiss-Prot;Acc:Q9SR86]
SORBI_3001G379900	POT2	AT2G40540	Potassium transporter [Source:UniProtKB/TrEMBL;Acc:A0A178VTZ5]
SORBI_3001G381500	AT1G10980	AT1G10980	Expressed protein [Source:UniProtKB/TrEMBL;Acc:O04088]
SORBI_3001G381500	AT1G61670	AT1G61670	Lung seven transmembrane receptor family protein [Source:UniProtKB/TrEMBL;Acc:Q8GYD0]
SORBI_3001G382400	FER	AT3G51550	Receptor-like protein kinase FERONIA [Source:UniProtKB/Swiss-Prot;Acc:Q9SCZ4]
SORBI_3001G383300	ABCB24	AT4G28620	ABC transporter B family member 24, mitochondrial [Source:UniProtKB/Swiss-Prot;Acc:Q9M0G9]
SORBI_3001G383300	ABCB23	AT4G28630	ABC transporter B family member 23, mitochondrial [Source:UniProtKB/Swiss-Prot;Acc:Q9FUT3]
SORBI_3001G383300	ABCB25	AT5G58270	ABC transporter B family member 25, mitochondrial [Source:UniProtKB/Swiss-Prot;Acc:Q9LVM1]
SORBI_3001G385900	N/A	N/A	N/A
SORBI_3001G388800	emb2191	AT1G48175	tRNA-specific adenosine deaminase TAD2 [Source:UniProtKB/Swiss-Prot;Acc:Q6IDB6]
SORBI_3001G389300	AT1G22220	AT1G22220	AUF2 [Source:UniProtKB/TrEMBL;Acc:A0A178W7K5]
SORBI_3001G389300	AT1G78100	AT1G78100	AUF1 [Source:UniProtKB/TrEMBL;Acc:A0A178VZX8]
SORBI_3001G389400	N/A	N/A	N/A
SORBI_3001G491900	AT1G13990	AT1G13990	unknown protein; FUNCTIONS IN: molecular_function unknown; INVOLVED IN: biological_process unknown; LOCATED IN: chloroplast; EXPRESSED IN: 23 plant structures; EXPRESSED DURING: 13 growth stages; CONTAINS InterPro DOMAIN/s: Protein of unknown functi /.../3110 (InterPro:IPR021503); Ha. [Source:TAIR;Acc:AT1G13990]
SORBI_3001G492000	N/A	N/A	N/A
SORBI_3002G228000	CXE1	AT1G19190	Probable carboxylesterase 1 [Source:UniProtKB/Swiss-Prot;Acc:Q9LMA7]
SORBI_3002G228000	CXE2	AT1G47480	Probable carboxylesterase 2 [Source:UniProtKB/Swiss-Prot;Acc:Q9SX78]
SORBI_3002G228000	CXE3	AT1G49640	Probable carboxylesterase 3 [Source:UniProtKB/Swiss-Prot;Acc:Q9FX92]
SORBI_3002G228000	CXE4	AT1G49650	Probable carboxylesterase 4, mitochondrial [Source:UniProtKB/Swiss-Prot;Acc:Q9FX93]
SORBI_3002G228000	CXE5	AT1G49660	Probable carboxylesterase 5 [Source:UniProtKB/Swiss-Prot;Acc:Q9FX94]
SORBI_3002G228000	CXE7	AT2G03550	Probable carboxylesterase 7 [Source:UniProtKB/Swiss-Prot;Acc:Q9ZQ91]
SORBI_3002G228000	CXE12	AT3G48690	Probable carboxylesterase 12 [Source:UniProtKB/Swiss-Prot;Acc:Q9SMN0]
SORBI_3002G228000	CXE13	AT3G48700	Probable carboxylesterase 13 [Source:UniProtKB/Swiss-Prot;Acc:Q9SMM9]
SORBI_3002G228400	CXE1	AT1G19190	Probable carboxylesterase 1 [Source:UniProtKB/Swiss-Prot;Acc:Q9LMA7]
SORBI_3002G228400	CXE2	AT1G47480	Probable carboxylesterase 2 [Source:UniProtKB/Swiss-Prot;Acc:Q9SX78]
SORBI_3002G228400	CXE3	AT1G49640	Probable carboxylesterase 3 [Source:UniProtKB/Swiss-Prot;Acc:Q9FX92]
SORBI_3002G228400	CXE4	AT1G49650	Probable carboxylesterase 4, mitochondrial [Source:UniProtKB/Swiss-Prot;Acc:Q9FX93]
SORBI_3002G228400	CXE5	AT1G49660	Probable carboxylesterase 5 [Source:UniProtKB/Swiss-Prot;Acc:Q9FX94]
SORBI_3002G228400	CXE7	AT2G03550	Probable carboxylesterase 7 [Source:UniProtKB/Swiss-Prot;Acc:Q9ZQ91]
SORBI_3002G228400	CXE12	AT3G48690	Probable carboxylesterase 12 [Source:UniProtKB/Swiss-Prot;Acc:Q9SMN0]
SORBI_3002G228400	CXE13	AT3G48700	Probable carboxylesterase 13 [Source:UniProtKB/Swiss-Prot;Acc:Q9SMM9]
SORBI_3002G351200	AT5G19850	AT5G19850	Alpha/beta-Hydrolases superfamily protein [Source:UniProtKB/TrEMBL;Acc:F4K2M9]
SORBI_3002G352100	LHCA2	AT3G61470	Photosystem I chlorophyll a/b-binding protein 2, chloroplastic [Source:UniProtKB/Swiss-Prot;Acc:Q9SYW8]
SORBI_3002G352100	AT5G28450	AT5G28450	Chlorophyll a-b binding protein, chloroplastic [Source:UniProtKB/TrEMBL;Acc:F4K8I1]
SORBI_3002G353200	BES1	AT1G19350	Brassinosteroid signaling positive regulator (BZR1) family protein [Source:UniProtKB/TrEMBL;Acc:F4HP45]
SORBI_3002G353200	BZR1	AT1G75080	Protein BRASSINAZOLE-RESISTANT 1 [Source:UniProtKB/Swiss-Prot;Acc:Q8S307]
SORBI_3002G353200	BEH1	AT3G50750	BEH1 [Source:UniProtKB/TrEMBL;Acc:A0A178VA20]
SORBI_3002G353200	BEH2	AT4G36780	BES1/BZR1 homolog 2 [Source:TAIR;Acc:AT4G36780]
SORBI_3002G353900	PLT1	AT2G16120	Putative polyol transporter 1 [Source:UniProtKB/Swiss-Prot;Acc:Q9XIH7]
SORBI_3002G353900	PLT2	AT2G16130	Putative polyol transporter 2 [Source:UniProtKB/Swiss-Prot;Acc:Q9XIH6]
SORBI_3002G353900	PLT5	AT3G18830	PMT5 [Source:UniProtKB/TrEMBL;Acc:A0A178V5Y2]
SORBI_3002G352800	AT2G44280	AT2G44280	AT3g60070/T2O9_50 [Source:UniProtKB/TrEMBL;Acc:Q8L7S2]
SORBI_3002G352800	AT3G60070	AT3G60070	AT3g60070/T2O9_50 [Source:UniProtKB/TrEMBL;Acc:Q8L7Z7]
SORBI_3003G035900	AT3G21360	AT3G21360	At3g21360 [Source:UniProtKB/TrEMBL;Acc:B2GVM3]
SORBI_3003G036000	NADP-ME2	AT5G11670	NADP-dependent malic enzyme 2 [Source:UniProtKB/Swiss-Prot;Acc:Q9LYG3]
SORBI_3003G036000	NADP-ME3	AT5G25880	Malic enzyme [Source:UniProtKB/TrEMBL;Acc:A0A178UAR6]
SORBI_3003G036700	CKX2	AT2G19500	Cytokinin dehydrogenase 2 [Source:UniProtKB/Swiss-Prot;Acc:Q9FUJ3]
SORBI_3003G036700	CKX4	AT4G29740	Cytokinin dehydrogenase 4 [Source:UniProtKB/Swiss-Prot;Acc:Q9FUJ2]
SORBI_3003G036700	CKX3	AT5G56970	Cytokinin dehydrogenase 3 [Source:UniProtKB/Swiss-Prot;Acc:Q9LTS3]
SORBI_3003G037300	TLP1	AT2G02710	Protein TWIN LOV 1 [Source:UniProtKB/Swiss-Prot;Acc:O64511]
SORBI_3003G038000	PLA-I{gamma}1	AT1G06800	PLA-I(gamma)1 [Source:UniProtKB/TrEMBL;Acc:A0A178WG46]
SORBI_3003G038000	AT2G30550	AT2G30550	Phospholipase A1-Igamma2, chloroplastic [Source:UniProtKB/Swiss-Prot;Acc:Q3EBR6]
SORBI_3003G039400	HSP17.6	AT5G12020	17.6 kDa class II heat shock protein [Source:UniProtKB/Swiss-Prot;Acc:P29830]
SORBI_3003G039400	HSP17.7	AT5G12030	17.7 kDa class II heat shock protein [Source:UniProtKB/Swiss-Prot;Acc:O81822]
SORBI_3003G040300	CYP96A8	AT1G47620	At1g47620 [Source:UniProtKB/TrEMBL;Acc:Q9SX95]
SORBI_3003G040300	CYP96A15	AT1G57750	Alkane hydroxylase MAH1 [Source:UniProtKB/Swiss-Prot;Acc:Q9FVS9]
SORBI_3003G040300	CYP96A3	AT1G65340	Cytochrome P450, family 96, subfamily A, polypeptide 3 [Source:UniProtKB/TrEMBL;Acc:O80806]
SORBI_3003G040300	CYP96A14P	AT1G66030	Cytochrome P450-related [Source:UniProtKB/TrEMBL;Acc:Q9C8E2]
SORBI_3003G040300	CYP96A5	AT2G21910	Cytochrome P450, family 96, subfamily A, polypeptide 5 [Source:UniProtKB/TrEMBL;Acc:Q9SJ08]
SORBI_3003G040300	CYP96A1	AT2G23180	Cytochrome P450, family 96, subfamily A, polypeptide 1 [Source:UniProtKB/TrEMBL;Acc:O22189]
SORBI_3003G040300	CYP96A2	AT4G32170	CYP96A2 [Source:UniProtKB/TrEMBL;Acc:A0A178V5E9]
SORBI_3003G040300	CYP96A9	AT4G39480	Cytochrome P450, family 96, subfamily A, polypeptide 9 [Source:UniProtKB/TrEMBL;Acc:Q9SVB0]
SORBI_3003G040300	CYP96A10	AT4G39490	CYP96A10 [Source:UniProtKB/TrEMBL;Acc:A0A178UWN2]
SORBI_3003G040300	CYP96A11	AT4G39500	cytochrome P450, family 96, subfamily A, polypeptide 11 [Source:TAIR;Acc:AT4G39500]
SORBI_3003G040300	CYP96A12	AT4G39510	CYP96A12 [Source:UniProtKB/TrEMBL;Acc:A0A178V036]
SORBI_3003G040300	CYP96A13	AT5G02900	Cytochrome P450, family 96, subfamily A, polypeptide 13 [Source:UniProtKB/TrEMBL;Acc:Q9LYZ5]
SORBI_3003G040300	AT5G51900	AT5G51900	Cytochrome P450 family protein [Source:UniProtKB/TrEMBL;Acc:Q9LT90]
SORBI_3003G040300	CYP96A4	AT5G52320	CYP96A4 [Source:UniProtKB/TrEMBL;Acc:A0A178UE51]
SORBI_3003G042900	UGT75B2	AT1G05530	UGT75B2 [Source:UniProtKB/TrEMBL;Acc:A0A384L0M1]
SORBI_3003G042900	UGT1	AT1G05560	UDP-glucosyltransferase 75B1 [Source:TAIR;Acc:AT1G05560]
SORBI_3003G042900	UGT75C1	AT4G14090	UDP-glycosyltransferase 75C1 [Source:UniProtKB/Swiss-Prot;Acc:Q0WW21]
SORBI_3003G042900	UGT75D1	AT4G15550	UDP-glycosyltransferase 75D1 [Source:UniProtKB/Swiss-Prot;Acc:O23406]
SORBI_3003G045100	PGR	AT5G19930	Protein PGR [Source:UniProtKB/Swiss-Prot;Acc:Q0WP96]
SORBI_3003G045300	ABCI12	AT3G21580	Protein ABCI12, chloroplastic [Source:UniProtKB/Swiss-Prot;Acc:Q944H2]
SORBI_3003G047900	BOR4	AT1G15460	BOR4 [Source:UniProtKB/TrEMBL;Acc:A0A178W6Z7]
SORBI_3003G047900	BOR5	AT1G74810	Putative boron transporter 5 [Source:UniProtKB/Swiss-Prot;Acc:Q9SSG5]
SORBI_3003G047900	AT4G32510	AT4G32510	HCO3- transporter family [Source:TAIR;Acc:AT4G32510]
SORBI_3003G047900	BOR6	AT5G25430	Probable boron transporter 6 [Source:UniProtKB/Swiss-Prot;Acc:Q3E954]
SORBI_3003G050000	AT1G52590	AT1G52590	DCC family protein At1g52590, chloroplastic [Source:UniProtKB/Swiss-Prot;Acc:Q9SSR1]
SORBI_3003G050500	N/A	N/A	N/A
SORBI_3003G051600	AT3G17020	AT3G17020	AT3g17020/K14A17_14 [Source:UniProtKB/TrEMBL;Acc:Q9LSP5]
SORBI_3003G052000	AT5G50150	AT5G50150	AT5g50150/MPF21_17 [Source:UniProtKB/TrEMBL;Acc:Q9FG96]
SORBI_3003G052500	N/A	N/A	N/A
SORBI_3003G079300	N/A	N/A	N/A
SORBI_3003G081100	N/A	N/A	N/A
SORBI_3003G082300	N/A	N/A	N/A
SORBI_3003G082600	N/A	N/A	N/A
SORBI_3003G084200	N/A	N/A	N/A
SORBI_3003G085400	N/A	N/A	N/A
SORBI_3003G085600	N/A	N/A	N/A
SORBI_3003G086200	N/A	N/A	N/A
SORBI_3003G086300	10	AT1G16310	Metal tolerance protein 10 [Source:UniProtKB/Swiss-Prot;Acc:Q0WU02]
SORBI_3003G086300	AT1G79520	AT1G79520	Cation efflux family protein [Source:UniProtKB/TrEMBL;Acc:F4IF62]
SORBI_3003G087100	N/A	N/A	N/A
SORBI_3003G092500	N/A	N/A	N/A
SORBI_3003G095700	AT3G18170	AT3G18170	Glycosyltransferase family 61 protein [Source:UniProtKB/TrEMBL;Acc:Q9LV23]
SORBI_3003G095700	AT3G18180	AT3G18180	Glycosyltransferase [Source:UniProtKB/TrEMBL;Acc:Q9LV22]
SORBI_3003G095800	AT1G15110	AT1G15110	Phosphatidyl serine synthase family protein [Source:UniProtKB/TrEMBL;Acc:F4HXY6]
SORBI_3003G096000	FBA3	AT2G01140	Fructose-bisphosphate aldolase 3, chloroplastic [Source:UniProtKB/Swiss-Prot;Acc:Q9ZU52]
SORBI_3003G096100	AT3G18200	AT3G18200	WAT1-related protein At3g18200 [Source:UniProtKB/Swiss-Prot;Acc:Q9LV20]
SORBI_3003G097100	N/A	N/A	N/A
SORBI_3003G099400	CYP26-2	AT1G74070	Peptidyl-prolyl cis-trans isomerase CYP26-2, chloroplastic [Source:UniProtKB/Swiss-Prot;Acc:F4HTT6]
SORBI_3003G102200	N/A	N/A	N/A
SORBI_3003G105000	AT1G19600	AT1G19600	At1g19600 [Source:UniProtKB/TrEMBL;Acc:Q9LN35]
SORBI_3003G105500	AT1G27620	AT1G27620	At1g27620 [Source:UniProtKB/TrEMBL;Acc:Q9S808]
SORBI_3003G107300	N/A	N/A	N/A
SORBI_3003G108000	N/A	N/A	N/A
SORBI_3003G108200	AT3G48660	AT3G48660	Transmembrane protein, putative (DUF 3339) [Source:UniProtKB/TrEMBL;Acc:Q9SMN3]
SORBI_3003G108200	AT5G63500	AT5G63500	At5g63500 [Source:UniProtKB/TrEMBL;Acc:Q9FMV2]
SORBI_3003G108500	AT2G41640	AT2G41640	At2g41640/T32G6.16 [Source:UniProtKB/TrEMBL;Acc:O22225]
SORBI_3003G108500	AT3G10320	AT3G10320	F14P13.8 protein [Source:UniProtKB/TrEMBL;Acc:Q9SS43]
SORBI_3003G108500	AT3G57380	AT3G57380	Glycosyltransferase [Source:UniProtKB/TrEMBL;Acc:F4J287]
SORBI_3003G108900	AT3G27110	AT3G27110	AT3G27110 protein [Source:UniProtKB/TrEMBL;Acc:Q9LSC4]
SORBI_3003G114100	AT4G01935	AT4G01935	unknown protein; FUNCTIONS IN: molecular_function unknown; INVOLVED IN: biological_process unknown; LOCATED IN: chloroplast; Ha. [Source:TAIR;Acc:AT4G01935]
SORBI_3003G114400	AT5G17250	AT5G17250	Alkaline-phosphatase-like family protein [Source:TAIR;Acc:AT5G17250]
SORBI_3003G114800	N/A	N/A	N/A
SORBI_3003G114900	N/A	N/A	N/A
SORBI_3003G115700	PLIP2	AT1G02660	Phospholipase A1 PLIP2, chloroplastic [Source:UniProtKB/Swiss-Prot;Acc:F4HXL0]
SORBI_3003G115700	PLIP3	AT3G62590	Phospholipase A1 PLIP3, chloroplastic [Source:UniProtKB/Swiss-Prot;Acc:Q940L4]
SORBI_3003G121700	N/A	N/A	N/A
SORBI_3003G131300	N/A	N/A	N/A
SORBI_3003G131800	ZIFL2	AT3G43790	Probable peptide/nitrate transporter At3g43790 [Source:UniProtKB/Swiss-Prot;Acc:Q3EAQ5]
SORBI_3003G131800	ZIF1	AT5G13740	Protein ZINC INDUCED FACILITATOR 1 [Source:UniProtKB/Swiss-Prot;Acc:Q8RWN2]
SORBI_3003G131800	ZIFL1	AT5G13750	ZIFL1 [Source:UniProtKB/TrEMBL;Acc:A0A178UFA6]
SORBI_3003G133700	N/A	N/A	N/A
SORBI_3003G133800	N/A	N/A	N/A
SORBI_3003G135400	TUBB6	AT5G12250	Tubulin beta chain [Source:UniProtKB/TrEMBL;Acc:A0A178UPR2]
SORBI_3003G145800	N/A	N/A	N/A
SORBI_3003G146300	N/A	N/A	N/A
SORBI_3003G149200	N/A	N/A	N/A
SORBI_3003G149500	UXS4	AT2G47650	AT2G47650 protein [Source:UniProtKB/TrEMBL;Acc:C0Z2I3]
SORBI_3003G149500	UXS2	AT3G62830	UDP-glucuronic acid decarboxylase 2 [Source:UniProtKB/Swiss-Prot;Acc:Q9LZI2]
SORBI_3003G150200	AT5G14980	AT5G14980	Alpha/beta-Hydrolases superfamily protein [Source:UniProtKB/TrEMBL;Acc:Q9LFQ7]
SORBI_3003G150200	AT5G19290	AT5G19290	Alpha/beta-Hydrolases superfamily protein [Source:UniProtKB/TrEMBL;Acc:Q8VZV6]
SORBI_3003G150400	AT3G10040	AT3G10040	Sequence-specific DNA binding transcription factor [Source:UniProtKB/TrEMBL;Acc:Q8RWY5]
SORBI_3003G150600	PAE3	AT2G46930	Pectin acetylesterase 3 [Source:UniProtKB/Swiss-Prot;Acc:O80731]
SORBI_3003G150600	AT3G62060	AT3G62060	Pectin acetylesterase [Source:UniProtKB/TrEMBL;Acc:A0A1I9LQL7]
SORBI_3003G151100	N/A	N/A	N/A
SORBI_3003G151400	N/A	N/A	N/A
SORBI_3003G152000	N/A	N/A	N/A
SORBI_3003G152100	N/A	N/A	N/A
SORBI_3003G152200	N/A	N/A	N/A
SORBI_3003G152300	N/A	N/A	N/A
SORBI_3003G155100	AT3G06670	AT3G06670	Binding protein [Source:UniProtKB/TrEMBL;Acc:F4JC31]
SORBI_3003G155100	AT5G49390	AT5G49390	LOCATED IN: endomembrane system; EXPRESSED IN: 17 plant structures; EXPRESSED DURING: 11 growth stages; BEST Arabidopsis thaliana protein match is: binding (TAIR:AT3G06670.1); Ha. [Source:TAIR;Acc:AT5G49390]
SORBI_3003G155600	ATEXO70F1	AT5G50380	Exocyst subunit Exo70 family protein [Source:UniProtKB/TrEMBL;Acc:F4K8Y6]
SORBI_3003G157500	N/A	N/A	N/A
SORBI_3003G157700	N/A	N/A	N/A
SORBI_3003G160800	LPA1	AT1G02910	Protein LOW PSII ACCUMULATION 1, chloroplastic [Source:UniProtKB/Swiss-Prot;Acc:Q9SRY4]
SORBI_3003G161700	N/A	N/A	N/A
SORBI_3003G162400	N/A	N/A	N/A
SORBI_3003G164700	N/A	N/A	N/A
SORBI_3003G166200	N/A	N/A	N/A
SORBI_3003G167500	NAKR2	AT2G37390	Protein SODIUM POTASSIUM ROOT DEFECTIVE 2 [Source:UniProtKB/Swiss-Prot;Acc:Q58FZ0]
SORBI_3003G167500	NAKR3	AT3G53530	Chloroplast-targeted copper chaperone protein [Source:TAIR;Acc:AT3G53530]
SORBI_3003G167500	NAKR1	AT5G02600	Protein SODIUM POTASSIUM ROOT DEFECTIVE 1 [Source:UniProtKB/Swiss-Prot;Acc:Q8LDS4]
SORBI_3003G173950	N/A	N/A	N/A
SORBI_3003G174700	1	AT2G01210	Receptor protein kinase-like protein ZAR1 [Source:UniProtKB/Swiss-Prot;Acc:Q9ZU46]
SORBI_3003G178500	KCS5	AT1G25450	3-ketoacyl-CoA synthase 5 [Source:UniProtKB/Swiss-Prot;Acc:Q9C6L5]
SORBI_3003G178500	CUT1	AT1G68530	3-ketoacyl-CoA synthase [Source:UniProtKB/TrEMBL;Acc:A0A178WCX7]
SORBI_3003G185100	NPF6.2	AT2G26690	Protein NRT1/ PTR FAMILY 6.2 [Source:UniProtKB/Swiss-Prot;Acc:Q9SZY4]
SORBI_3003G185400	N/A	N/A	N/A
SORBI_3003G187100	GSTU18	AT1G10360	Glutathione S-transferase U18 [Source:UniProtKB/Swiss-Prot;Acc:Q9FUS9]
SORBI_3003G187100	GSTU17	AT1G10370	Glutathione S-transferase U17 [Source:UniProtKB/Swiss-Prot;Acc:Q9FUS8]
SORBI_3003G187100	GSTU13	AT1G27130	Glutathione S-transferase U13 [Source:UniProtKB/Swiss-Prot;Acc:Q9FUS6]
SORBI_3003G187100	GSTU14	AT1G27140	GSTU14 [Source:UniProtKB/TrEMBL;Acc:A0A178WN03]
SORBI_3003G187100	GSTU15	AT1G59670	GSTU15 [Source:UniProtKB/TrEMBL;Acc:A0A178WLE0]
SORBI_3003G187100	GSTU16	AT1G59700	Glutathione S-transferase U16 [Source:UniProtKB/Swiss-Prot;Acc:Q9XIF8]
SORBI_3003G187100	GSTU12	AT1G69920	Glutathione S-transferase U12 [Source:UniProtKB/Swiss-Prot;Acc:Q6NMS0]
SORBI_3003G187100	GSTU11	AT1G69930	Glutathione S-transferase U11 [Source:UniProtKB/Swiss-Prot;Acc:Q9CAS6]
SORBI_3003G188400	AT1G51720	AT1G51720	Amino acid dehydrogenase family protein [Source:UniProtKB/TrEMBL;Acc:F4I9M9]
SORBI_3003G191000	THI1	AT5G54770	Thiamine thiazole synthase, chloroplastic [Source:UniProtKB/TrEMBL;Acc:A0A178UNL2]
SORBI_3003G191600	N/A	N/A	N/A
SORBI_3003G191800	BHLH87	AT3G21330	Transcription factor bHLH87 [Source:UniProtKB/Swiss-Prot;Acc:Q8S3D2]
SORBI_3003G220100	N/A	N/A	N/A
SORBI_3003G226200	AT1G07380	AT1G07380	Neutral/alkaline non-lysosomal ceramidase [Source:TAIR;Acc:AT1G07380]
SORBI_3003G226200	NCER3	AT5G58980	Neutral ceramidase 3 [Source:UniProtKB/Swiss-Prot;Acc:F4KHQ8]
SORBI_3003G226300	AT1G07380	AT1G07380	Neutral/alkaline non-lysosomal ceramidase [Source:TAIR;Acc:AT1G07380]
SORBI_3003G226300	NCER3	AT5G58980	Neutral ceramidase 3 [Source:UniProtKB/Swiss-Prot;Acc:F4KHQ8]
SORBI_3003G226800	HSFC1	AT3G24520	Heat stress transcription factor C-1 [Source:UniProtKB/Swiss-Prot;Acc:Q9LV52]
SORBI_3003G227900	N/A	N/A	N/A
SORBI_3003G232100	N/A	N/A	N/A
SORBI_3003G233100	UGT73B5	AT2G15480	Glycosyltransferase [Source:UniProtKB/TrEMBL;Acc:F4IIG3]
SORBI_3003G233100	UGT73B4	AT2G15490	UDP-glycosyltransferase 73B4 [Source:UniProtKB/Swiss-Prot;Acc:Q7Y232]
SORBI_3003G233100	UGT73B3	AT4G34131	UDP-glycosyltransferase 73B3 [Source:UniProtKB/Swiss-Prot;Acc:Q8W491]
SORBI_3003G233100	UGT73B2	AT4G34135	UDP-glucosyl transferase 73B2 [Source:UniProtKB/Swiss-Prot;Acc:Q94C57]
SORBI_3003G233100	UGT73B1	AT4G34138	Glycosyltransferase (Fragment) [Source:UniProtKB/TrEMBL;Acc:W8PUI6]
SORBI_3003G235300	AT1G43910	AT1G43910	AAA-ATPase At1g43910 [Source:UniProtKB/Swiss-Prot;Acc:Q9LP11]
SORBI_3003G235300	AT2G18190	AT2G18190	AAA-ATPase At2g18190 [Source:UniProtKB/Swiss-Prot;Acc:F4IQG2]
SORBI_3003G235300	AT2G18193	AT2G18193	AAA-ATPase At2g18193 [Source:UniProtKB/Swiss-Prot;Acc:Q8GW96]
SORBI_3003G235300	AT3G29800	AT3G29800	Mitochondrial protein-like contains similarity to AAA-type ATPase [Source:UniProtKB/TrEMBL;Acc:Q9LJ50]
SORBI_3003G235300	HSR4	AT3G50930	Protein HYPER-SENSITIVITY-RELATED 4 [Source:UniProtKB/Swiss-Prot;Acc:Q8VZG2]
SORBI_3003G235300	AT3G50940	AT3G50940	AAA-ATPase At3g50940 [Source:UniProtKB/Swiss-Prot;Acc:Q147F9]
SORBI_3003G235300	AT4G05340	AT4G05340	P-loop containing nucleoside triphosphate hydrolases superfamily protein [Source:UniProtKB/TrEMBL;Acc:Q9M0W1]
SORBI_3003G235300	AT4G05380	AT4G05380	P-loop containing nucleoside triphosphate hydrolases superfamily protein [Source:TAIR;Acc:AT4G05380]
SORBI_3003G235300	AT5G17730	AT5G17730	AAA-ATPase At5g17730 [Source:UniProtKB/Swiss-Prot;Acc:Q9FN78]
SORBI_3003G235300	AT5G17740	AT5G17740	AAA-ATPase At5g17740 [Source:UniProtKB/Swiss-Prot;Acc:Q9FN77]
SORBI_3003G235300	AT5G17750	AT5G17750	AAA-ATPase At5g17750 [Source:UniProtKB/Swiss-Prot;Acc:F4KID5]
SORBI_3003G235300	AT5G17760	AT5G17760	AAA-ATPase At5g17760 [Source:UniProtKB/Swiss-Prot;Acc:Q9FN75]
SORBI_3003G235500	N/A	N/A	N/A
SORBI_3003G394400	N/A	N/A	N/A
SORBI_3003G397300	N/A	N/A	N/A
SORBI_3003G397600	N/A	N/A	N/A
SORBI_3003G397700	N/A	N/A	N/A
SORBI_3003G404000	FAB2	AT2G43710	Stearoyl-[acyl-carrier-protein] 9-desaturase 7, chloroplastic [Source:UniProtKB/Swiss-Prot;Acc:O22832]
SORBI_3003G404000	S-ACP-DES5	AT3G02630	Stearoyl-[acyl-carrier-protein] 9-desaturase 5, chloroplastic [Source:UniProtKB/Swiss-Prot;Acc:Q9M879]
SORBI_3003G404000	S-ACP-DES1	AT5G16240	Stearoyl-[acyl-carrier-protein] 9-desaturase 1, chloroplastic [Source:UniProtKB/Swiss-Prot;Acc:Q9LF04]
SORBI_3004G168700	NHL12	AT2G35960	NDR1/HIN1-like protein 12 [Source:UniProtKB/Swiss-Prot;Acc:Q9SJ54]
SORBI_3004G168700	AT2G35970	AT2G35970	Late embryogenesis abundant (LEA) hydroxyproline-rich glycoprotein family [Source:UniProtKB/TrEMBL;Acc:Q9SJ53]
SORBI_3004G168700	NHL1	AT3G11660	NDR1/HIN1-like protein 1 [Source:UniProtKB/Swiss-Prot;Acc:Q9SRN0]
SORBI_3004G168700	AT3G44220	AT3G44220	At3g44220 [Source:UniProtKB/TrEMBL;Acc:Q9LXM6]
SORBI_3004G168700	AT3G52470	AT3G52470	Late embryogenesis abundant (LEA) hydroxyproline-rich glycoprotein family [Source:UniProtKB/TrEMBL;Acc:Q9SVC8]
SORBI_3004G168700	NHL22	AT4G09590	NDR1/HIN1-like 22 [Source:UniProtKB/TrEMBL;Acc:Q9SST3]
SORBI_3004G168700	AT5G05657	AT5G05657	BEST Arabidopsis thaliana protein match is: Late embryogenesis abundant (LEA) hydroxyproline-rich glycoprotein family (TAIR:AT5G06330.1); Ha. [Source:TAIR;Acc:AT5G05657]
SORBI_3004G168700	AT5G06330	AT5G06330	At5g06330 [Source:UniProtKB/TrEMBL;Acc:Q9FNH5]
SORBI_3004G168700	AT5G22200	AT5G22200	Late embryogenesis abundant (LEA) hydroxyproline-rich glycoprotein family [Source:UniProtKB/TrEMBL;Acc:Q9C568]
SORBI_3004G170600	N/A	N/A	N/A
SORBI_3004G176200	SAC7	AT3G51460	RHD4 [Source:UniProtKB/TrEMBL;Acc:A0A178VA55]
SORBI_3004G176200	SAC6	AT5G66020	Phosphoinositide phosphatase SAC6 [Source:UniProtKB/Swiss-Prot;Acc:Q7X911]
SORBI_3004G178000	N/A	N/A	N/A
SORBI_3004G179200	N/A	N/A	N/A
SORBI_3004G180200	AT1G09600	AT1G09600	Probable serine/threonine-protein kinase At1g09600 [Source:UniProtKB/Swiss-Prot;Acc:F4I114]
SORBI_3004G180200	AT1G33770	AT1G33770	Protein kinase superfamily protein [Source:UniProtKB/TrEMBL;Acc:Q9LQ29]
SORBI_3004G180200	AT1G57700	AT1G57700	Protein kinase superfamily protein [Source:UniProtKB/TrEMBL;Acc:F4I854]
SORBI_3004G180200	AT1G71530	AT1G71530	Protein kinase superfamily protein [Source:UniProtKB/TrEMBL;Acc:Q9C9I9]
SORBI_3004G180200	AT4G10010	AT4G10010	Protein kinase superfamily protein [Source:UniProtKB/TrEMBL;Acc:Q9T0F9]
SORBI_3004G182600	N/A	N/A	N/A
SORBI_3004G185200	HAT14	AT5G06710	Homeobox-leucine zipper protein HAT14 [Source:UniProtKB/Swiss-Prot;Acc:P46665]
SORBI_3004G186600	N/A	N/A	N/A
SORBI_3004G187000	CBP60G	AT5G26920	Calmodulin-binding protein 60 G [Source:UniProtKB/Swiss-Prot;Acc:F4K2R6]
SORBI_3004G190700	AT1G14260	AT1G14260	At1g14260 [Source:UniProtKB/TrEMBL;Acc:Q4PS45]
SORBI_3004G190700	AT2G02960	AT2G02960	RING/FYVE/PHD zinc finger superfamily protein [Source:UniProtKB/TrEMBL;Acc:F4IS71]
SORBI_3004G191200	N/A	N/A	N/A
SORBI_3004G197000	N/A	N/A	N/A
SORBI_3004G197100	N/A	N/A	N/A
SORBI_3004G201300	AT1G67900	AT1G67900	BTB/POZ domain-containing protein At1g67900 [Source:UniProtKB/Swiss-Prot;Acc:Q9C9V6]
SORBI_3004G201300	AT3G26490	AT3G26490	BTB/POZ domain-containing protein At3g26490 [Source:UniProtKB/Swiss-Prot;Acc:Q9LIM6]
SORBI_3004G207200	N/A	N/A	N/A
SORBI_3004G208900	UNE6	AT3G03340	LUC7 related protein [Source:UniProtKB/TrEMBL;Acc:A0A1I9LRM4]
SORBI_3004G208900	AT5G17440	AT5G17440	AT5g17440/K3M16_10 [Source:UniProtKB/TrEMBL;Acc:Q940U9]
SORBI_3004G211501	N/A	N/A	N/A
SORBI_3004G212800	N/A	N/A	N/A
SORBI_3004G214000	APT2	AT1G80050	PHT1.1 [Source:UniProtKB/TrEMBL;Acc:A0A178W1K2]
SORBI_3004G215800	N/A	N/A	N/A
SORBI_3004G216700	APRR1	AT5G61380	Two-component response regulator-like APRR1 [Source:UniProtKB/Swiss-Prot;Acc:Q9LKL2]
SORBI_3004G250200	AT3G20930	AT3G20930	RNA-binding (RRM/RBD/RNP motifs) family protein [Source:UniProtKB/TrEMBL;Acc:A0A1I9LPX6]
SORBI_3004G258500	N/A	N/A	N/A
SORBI_3004G259200	AAC1	AT3G08580	AAC1 [Source:UniProtKB/TrEMBL;Acc:A0A384KYV2]
SORBI_3004G259200	AAC2	AT5G13490	ADP,ATP carrier protein 2, mitochondrial [Source:UniProtKB/Swiss-Prot;Acc:P40941]
SORBI_3004G314700	CNGC19	AT3G17690	Putative cyclic nucleotide-gated ion channel 19 [Source:UniProtKB/Swiss-Prot;Acc:Q9LDR2]
SORBI_3004G314700	CNGC20	AT3G17700	Probable cyclic nucleotide-gated ion channel 20, chloroplastic [Source:UniProtKB/Swiss-Prot;Acc:Q9LD37]
SORBI_3004G314800	N/A	N/A	N/A
SORBI_3004G315100	WCRKC1	AT5G06690	WCRKC thioredoxin 1 [Source:UniProtKB/TrEMBL;Acc:F4K3Y1]
SORBI_3005G030300	N/A	N/A	N/A
SORBI_3005G030400	CYP90A1	AT5G05690	DWF3 [Source:UniProtKB/TrEMBL;Acc:A0A178UQC4]
SORBI_3005G032400	TRO	AT1G51450	Protein TRAUCO [Source:UniProtKB/Swiss-Prot;Acc:Q9C8J7]
SORBI_3005G034000	ATAILP1	AT5G19140	Aluminum induced protein with YGL and LRDR motifs [Source:UniProtKB/TrEMBL;Acc:Q94BR2]
SORBI_3005G034100	TBL10	AT3G06080	Protein trichome birefringence-like 10 [Source:UniProtKB/Swiss-Prot;Acc:Q9LDG2]
SORBI_3005G034100	TBL11	AT5G19160	Protein trichome birefringence-like 11 [Source:UniProtKB/Swiss-Prot;Acc:Q5BPJ0]
SORBI_3005G036600	IQM3	AT3G52870	IQ domain-containing protein IQM3 [Source:UniProtKB/Swiss-Prot;Acc:Q9LFA4]
SORBI_3005G037300	N/A	N/A	N/A
SORBI_3005G042000	RBCS-1A	AT1G67090	Ribulose bisphosphate carboxylase small chain [Source:UniProtKB/TrEMBL;Acc:A0A178WD57]
SORBI_3005G042000	AT5G38410	AT5G38410	Ribulose bisphosphate carboxylase small chain [Source:UniProtKB/TrEMBL;Acc:B3H5S2]
SORBI_3005G042000	RBCS-2B	AT5G38420	Ribulose bisphosphate carboxylase small chain 2B, chloroplastic [Source:UniProtKB/Swiss-Prot;Acc:P10797]
SORBI_3005G042000	RBCS-1B	AT5G38430	Ribulose bisphosphate carboxylase small chain 1B, chloroplastic [Source:UniProtKB/Swiss-Prot;Acc:P10796]
SORBI_3005G046500	N/A	N/A	N/A
SORBI_3005G047100	N/A	N/A	N/A
SORBI_3005G126300	AT5G14020	AT5G14020	Endosomal targeting BRO1-like domain-containing protein [Source:UniProtKB/TrEMBL;Acc:Q0WSL5]
SORBI_3005G129400	AT4G25070	AT4G25070	Caldesmon-like protein [Source:UniProtKB/TrEMBL;Acc:A0MFT2]
SORBI_3005G142800	AT1G12930	AT1G12930	ARM repeat superfamily protein [Source:UniProtKB/TrEMBL;Acc:F4HNZ9]
SORBI_3005G142900	N/A	N/A	N/A
SORBI_3006G028800	AT1G36005	AT1G36005	Receptor-like kinase [Source:UniProtKB/TrEMBL;Acc:A0A1P8AVD0]
SORBI_3006G028800	LRK10L-2.5	AT1G66910	LEAF RUST 10 DISEASE-RESISTANCE LOCUS RECEPTOR-LIKE PROTEIN KINASE-like 2.5 [Source:UniProtKB/Swiss-Prot;Acc:F4HQ20]
SORBI_3006G028800	LRK10L-2.4	AT1G66920	LEAF RUST 10 DISEASE-RESISTANCE LOCUS RECEPTOR-LIKE PROTEIN KINASE-like 2.4 [Source:UniProtKB/Swiss-Prot;Acc:F4HQ22]
SORBI_3006G028800	LRK10L-2.7	AT1G66930	Protein kinase superfamily protein [Source:TAIR;Acc:AT1G66930]
SORBI_3006G028800	LRK10L-2.8	AT1G67000	LEAF RUST 10 DISEASE-RESISTANCE LOCUS RECEPTOR-LIKE PROTEIN KINASE-like 2.8 [Source:UniProtKB/Swiss-Prot;Acc:Q3ECH2]
SORBI_3006G028800	AT1G70250	AT1G70250	Receptor serine/threonine kinase [Source:UniProtKB/TrEMBL;Acc:F4I5D4]
SORBI_3006G028800	AT4G18250	AT4G18250	receptor serine/threonine kinase, putative [Source:TAIR;Acc:AT4G18250]
SORBI_3006G028800	AT5G38240	AT5G38240	Protein kinase family protein [Source:TAIR;Acc:AT5G38240]
SORBI_3006G028800	LRK10L-2.3	AT5G38250	LEAF RUST 10 DISEASE-RESISTANCE LOCUS RECEPTOR-LIKE PROTEIN KINASE-like 2.3 [Source:UniProtKB/Swiss-Prot;Acc:F4KA51]
SORBI_3006G028800	LRK10L-2.1	AT5G38260	LEAF RUST 10 DISEASE-RESISTANCE LOCUS RECEPTOR-LIKE PROTEIN KINASE-like 2.1 [Source:UniProtKB/Swiss-Prot;Acc:Q9FF31]
SORBI_3006G028800	PR5K	AT5G38280	PR5-like receptor kinase [Source:TAIR;Acc:AT5G38280]
SORBI_3006G028800	AT5G39020	AT5G39020	Probable receptor-like protein kinase At5g39020 [Source:UniProtKB/Swiss-Prot;Acc:Q9FID6]
SORBI_3006G028800	AT5G39030	AT5G39030	Probable receptor-like protein kinase At5g39030 [Source:UniProtKB/Swiss-Prot;Acc:Q9FID5]
SORBI_3006G029550	N/A	N/A	N/A
SORBI_3006G032700	AT2G17850	AT2G17850	Rhodanese/Cell cycle control phosphatase superfamily protein [Source:TAIR;Acc:AT2G17850]
SORBI_3006G032700	HAC1	AT2G21045	Protein HIGH ARSENIC CONTENT 1, mitochondrial [Source:UniProtKB/Swiss-Prot;Acc:Q8RUD6]
SORBI_3006G032700	STR18	AT5G66170	Sulfurtransferase 18 [Source:UniProtKB/TrEMBL;Acc:F4JZ39]
SORBI_3006G033200	SEC1A	AT1G02010	secretory 1A [Source:TAIR;Acc:AT1G02010]
SORBI_3006G033200	KEU	AT1G12360	SNARE-interacting protein KEULE [Source:UniProtKB/Swiss-Prot;Acc:Q9C5X3]
SORBI_3006G033200	SEC1B	AT4G12120	Protein transport Sec1b [Source:UniProtKB/Swiss-Prot;Acc:Q9SZ77]
SORBI_3006G037700	AT2G01460	AT2G01460	P-loop containing nucleoside triphosphate hydrolases superfamily protein [Source:UniProtKB/TrEMBL;Acc:F4INB5]
SORBI_3006G039100	N/A	N/A	N/A
SORBI_3006G042200	DTX17	AT1G73700	Protein DETOXIFICATION 17 [Source:UniProtKB/Swiss-Prot;Acc:Q9C9U1]
SORBI_3006G042200	DTX16	AT5G52450	Protein DETOXIFICATION [Source:UniProtKB/TrEMBL;Acc:A0A178UMN3]
SORBI_3006G043800	N/A	N/A	N/A
SORBI_3006G045000	N/A	N/A	N/A
SORBI_3006G046000	N/A	N/A	N/A
SORBI_3006G046600	AT3G11590	AT3G11590	At3g11590/F24K9_26 [Source:UniProtKB/TrEMBL;Acc:Q9CAW9]
SORBI_3006G046600	AT5G22310	AT5G22310	AT5g22310/MWD9_9 [Source:UniProtKB/TrEMBL;Acc:Q93ZM2]
SORBI_3006G048700	FAB2	AT2G43710	Stearoyl-[acyl-carrier-protein] 9-desaturase 7, chloroplastic [Source:UniProtKB/Swiss-Prot;Acc:O22832]
SORBI_3006G048700	S-ACP-DES5	AT3G02630	Stearoyl-[acyl-carrier-protein] 9-desaturase 5, chloroplastic [Source:UniProtKB/Swiss-Prot;Acc:Q9M879]
SORBI_3006G048700	S-ACP-DES1	AT5G16240	Stearoyl-[acyl-carrier-protein] 9-desaturase 1, chloroplastic [Source:UniProtKB/Swiss-Prot;Acc:Q9LF04]
SORBI_3006G050300	N/A	N/A	N/A
SORBI_3006G050500	AT2G43180	AT2G43180	Phosphoenolpyruvate carboxylase family protein [Source:UniProtKB/TrEMBL;Acc:Q8GYI4]
SORBI_3006G076000	N/A	N/A	N/A
SORBI_3006G077400	PAP7	AT5G09820	Probable plastid-lipid-associated protein 7, chloroplastic [Source:UniProtKB/Swiss-Prot;Acc:Q5M755]
SORBI_3006G080800	N/A	N/A	N/A
SORBI_3006G086000	AT3G56520	AT3G56520	NAC (No Apical Meristem) domain transcriptional regulator superfamily protein [Source:UniProtKB/TrEMBL;Acc:Q9LXY8]
SORBI_3006G086000	anac095	AT5G41090	At5g41090 [Source:UniProtKB/TrEMBL;Acc:Q9FLM0]
SORBI_3006G086000	anac097	AT5G50820	NAC097 [Source:UniProtKB/TrEMBL;Acc:A0A178UQH2]
SORBI_3006G086000	NAC104	AT5G64530	NAC domain-containing protein 104 [Source:UniProtKB/Swiss-Prot;Acc:Q8GWK6]
SORBI_3006G090500	CLC-C	AT5G49890	Chloride channel protein CLC-c [Source:UniProtKB/Swiss-Prot;Acc:Q96282]
SORBI_3006G091700	AT1G09400	AT1G09400	Putative 12-oxophytodienoate reductase-like protein 1 [Source:UniProtKB/Swiss-Prot;Acc:Q8GYA3]
SORBI_3006G091700	AT1G17990	AT1G17990	Putative 12-oxophytodienoate reductase-like protein 2B [Source:UniProtKB/Swiss-Prot;Acc:P0DI09]
SORBI_3006G091700	AT1G18020	AT1G18020	Putative 12-oxophytodienoate reductase-like protein 2B [Source:UniProtKB/Swiss-Prot;Acc:P0DI09]
SORBI_3006G091700	OPR1	AT1G76680	12-oxophytodienoate reductase 1 [Source:UniProtKB/TrEMBL;Acc:F4I403]
SORBI_3006G091700	OPR2	AT1G76690	OPR2 [Source:UniProtKB/TrEMBL;Acc:A0A178W9S3]
SORBI_3006G182800	HSFB3	AT2G41690	Heat stress transcription factor B-3 [Source:UniProtKB/Swiss-Prot;Acc:O22230]
SORBI_3006G182900	AT4G11670	AT4G11670	Protein of unknown function (DUF810) [Source:TAIR;Acc:AT4G11670]
SORBI_3007G028600	AT2G04305	AT2G04305	At2g04305/T23O15.7 [Source:UniProtKB/TrEMBL;Acc:Q8RY06]
SORBI_3007G028700	LSD1	AT4G20380	LSD1 zinc finger family protein [Source:UniProtKB/TrEMBL;Acc:F4JUW0]
SORBI_3007G030700	AT1G53660	AT1G53660	nodulin MtN21 /EamA-like transporter family protein [Source:TAIR;Acc:AT1G53660]
SORBI_3007G030700	AT3G14410	AT3G14410	Probable sugar phosphate/phosphate translocator At3g14410 [Source:UniProtKB/Swiss-Prot;Acc:Q94EI9]
SORBI_3007G032300	N/A	N/A	N/A
SORBI_3007G033400	N/A	N/A	N/A
SORBI_3007G146900	ARID4	AT3G43240	AT-rich interactive domain-containing protein 4 [Source:UniProtKB/Swiss-Prot;Acc:Q6NQ79]
SORBI_3007G151900	PSA2	AT2G34860	Protein PHOTOSYSTEM I ASSEMBLY 2, chloroplastic [Source:UniProtKB/Swiss-Prot;Acc:O64750]
SORBI_3007G153001	N/A	N/A	N/A
SORBI_3007G155300	HEC2	AT3G50330	Transcription factor HEC2 [Source:UniProtKB/Swiss-Prot;Acc:Q9SND4]
SORBI_3007G155300	HEC1	AT5G67060	HEC1 [Source:UniProtKB/TrEMBL;Acc:A0A178UR10]
SORBI_3007G158400	AT5G42680	AT5G42680	At5g42680 [Source:UniProtKB/TrEMBL;Acc:Q9FMZ6]
SORBI_3007G158800	N/A	N/A	N/A
SORBI_3007G160400	ATHB22	AT4G24660	homeobox protein 22 [Source:TAIR;Acc:AT4G24660]
SORBI_3007G160400	ZHD1	AT5G65410	Zinc-finger homeodomain protein 1 [Source:UniProtKB/Swiss-Prot;Acc:Q9FKP8]
SORBI_3007G161800	AT4G28706	AT4G28706	PfkB-like carbohydrate kinase family protein [Source:UniProtKB/TrEMBL;Acc:F4JM15]
SORBI_3007G161800	AT5G43910	AT5G43910	PfkB-like carbohydrate kinase family protein [Source:UniProtKB/TrEMBL;Acc:F4K7C7]
SORBI_3007G163400	TMKL1	AT3G24660	Putative kinase-like protein TMKL1 [Source:UniProtKB/Swiss-Prot;Acc:P33543]
SORBI_3007G163800	ABCB1	AT2G36910	ABC transporter B family member 1 [Source:UniProtKB/Swiss-Prot;Acc:Q9ZR72]
SORBI_3007G164000	ABCF1	AT5G60790	ABC transporter F family member 1 [Source:UniProtKB/Swiss-Prot;Acc:Q9FJH6]
SORBI_3007G164200	N/A	N/A	N/A
SORBI_3007G164300	N/A	N/A	N/A
SORBI_3007G165800	DCR	AT5G23940	BAHD acyltransferase DCR [Source:UniProtKB/Swiss-Prot;Acc:Q9FF86]
SORBI_3007G166300	AT5G58330	AT5G58330	Malate dehydrogenase [NADP], chloroplastic [Source:UniProtKB/Swiss-Prot;Acc:Q8H1E2]
SORBI_3007G166900	WAT1	AT1G75500	Protein WALLS ARE THIN 1 [Source:UniProtKB/Swiss-Prot;Acc:Q94AP3]
SORBI_3007G166900	AT3G53210	AT3G53210	WAT1-related protein At3g53210 [Source:UniProtKB/Swiss-Prot;Acc:F4J9A3]
SORBI_3007G168900	AT2G36200	AT2G36200	P-loop containing nucleoside triphosphate hydrolases superfamily protein [Source:UniProtKB/TrEMBL;Acc:F4ILV6]
SORBI_3007G170100	N/A	N/A	N/A
SORBI_3007G170400	N/A	N/A	N/A
SORBI_3007G170500	N/A	N/A	N/A
SORBI_3007G172100	CEP2	AT3G48340	KDEL-tailed cysteine endopeptidase CEP2 [Source:UniProtKB/Swiss-Prot;Acc:Q9STL4]
SORBI_3007G172100	CEP3	AT3G48350	KDEL-tailed cysteine endopeptidase CEP3 [Source:UniProtKB/Swiss-Prot;Acc:Q9STL5]
SORBI_3007G172100	CEP1	AT5G50260	KDEL-tailed cysteine endopeptidase CEP1 [Source:UniProtKB/Swiss-Prot;Acc:Q9FGR9]
SORBI_3007G173800	AT4G35250	AT4G35250	HCF244 [Source:UniProtKB/TrEMBL;Acc:A0A178UXV2]
SORBI_3007G175600	AT1G29420	AT1G29420	SAUR-like auxin-responsive protein family [Source:TAIR;Acc:AT1G29420]
SORBI_3007G175600	SAUR62	AT1G29430	Auxin-responsive protein SAUR62 [Source:UniProtKB/Swiss-Prot;Acc:Q9C7Q8]
SORBI_3007G175600	SAUR63	AT1G29440	Auxin-responsive protein SAUR63 [Source:UniProtKB/Swiss-Prot;Acc:F4I1H5]
SORBI_3007G175600	SAUR64	AT1G29450	Auxin-responsive protein SAUR64 [Source:UniProtKB/Swiss-Prot;Acc:Q0V7Z5]
SORBI_3007G175600	AT1G29460	AT1G29460	SAUR-like auxin-responsive protein family [Source:TAIR;Acc:AT1G29460]
SORBI_3007G175600	SAUR68	AT1G29490	Auxin-responsive protein SAUR68 [Source:UniProtKB/Swiss-Prot;Acc:Q29Q96]
SORBI_3007G175600	SAUR66	AT1G29500	Auxin-responsive protein SAUR66 [Source:UniProtKB/Swiss-Prot;Acc:Q9C7Q1]
SORBI_3007G175600	SAUR67	AT1G29510	Auxin-responsive protein SAUR67 [Source:UniProtKB/Swiss-Prot;Acc:F4I1I4]
SORBI_3007G175600	AT5G27780	AT5G27780	SAUR-like auxin-responsive protein family [Source:UniProtKB/TrEMBL;Acc:Q3E901]
SORBI_3007G175701	N/A	N/A	N/A
SORBI_3007G176000	DTX33	AT1G47530	Protein DETOXIFICATION 33 [Source:UniProtKB/Swiss-Prot;Acc:Q9SX83]
SORBI_3008G035400	N/A	N/A	N/A
SORBI_3008G035600	N/A	N/A	N/A
SORBI_3008G036300	PAP21	AT3G52810	Purple acid phosphatase 21 [Source:UniProtKB/Swiss-Prot;Acc:Q9LXI4]
SORBI_3008G036300	PAP22	AT3G52820	Purple acid phosphatase 22 [Source:UniProtKB/Swiss-Prot;Acc:Q8S340]
SORBI_3008G036400	N/A	N/A	N/A
SORBI_3009G034300	N/A	N/A	N/A
SORBI_3009G036300	N/A	N/A	N/A
SORBI_3009G055100	N/A	N/A	N/A
SORBI_3009G056700	FKFBP	AT1G07110	FKFBP [Source:UniProtKB/TrEMBL;Acc:A0A178W4F2]
SORBI_3009G058600	LBD13	AT2G30340	LBD13 [Source:UniProtKB/TrEMBL;Acc:A0A178VRU4]
SORBI_3009G222400	N/A	N/A	N/A
SORBI_3009G224600	71	AT3G09740	At3g09740 [Source:UniProtKB/TrEMBL;Acc:Q2HIU8]
SORBI_3010G042400	N/A	N/A	N/A
SORBI_3010G043400	DA2	AT1G78420	E3 ubiquitin-protein ligase DA2 [Source:UniProtKB/Swiss-Prot;Acc:Q93YV5]
SORBI_3010G044700	ATEXO70F1	AT5G50380	Exocyst subunit Exo70 family protein [Source:UniProtKB/TrEMBL;Acc:F4K8Y6]
SORBI_3010G227400	AT5G11720	AT5G11720	AT5g11720/T22P22_110 [Source:UniProtKB/TrEMBL;Acc:Q9LYF8]
SORBI_3010G227800	NRAMP6	AT1G15960	Metal transporter Nramp6 [Source:UniProtKB/Swiss-Prot;Acc:Q9S9N8]
SORBI_3010G227800	NRAMP1	AT1G80830	Metal transporter Nramp1 [Source:UniProtKB/Swiss-Prot;Acc:Q9SAH8]
